# Supplementary material for: SPRING licenses S1P-mediated cleavage of SREBP2 by displacing an inhibitory pro-domain
Source: Nat Commun. 2024 Jul 9;15:5732. doi: 10.1038/s41467-024-50068-8 (PMC11231238; doi:10.1038/s41467-024-50068-8)
Supplement: Supplementary file 4 — Source data [file 41467_2024_50068_MOESM4_ESM.xlsx]

## Sheet: Fig. 1c
ml	mAU
-1.03334	0
-1.03218	-1.21847
-1.03101	-1.21819
-1.02985	-1.2182
-1.02868	-1.21762
-1.02752	-1.21761
-1.02636	-1.2172
-1.02519	-1.21651
-1.02403	-1.21602
-1.02286	-1.21606
-1.0217	-1.21622
-1.02053	-1.21701
-1.01937	-1.21681
-1.01821	-1.21649
-1.01704	-1.21563
-1.01588	-1.21497
-1.01471	-1.21511
-1.01355	-1.21507
-1.01238	-1.21486
-1.01122	-1.21452
-1.01005	-1.21422
-1.00889	-1.21388
-1.00772	-1.21358
-1.00656	-1.21349
-1.0054	-1.21334
-1.00423	-1.21391
-1.00307	-1.21285
-1.0019	-1.21192
-1.00074	-1.19815
-0.999574	-1.04783
-0.998409	-0.970216
-0.997245	-0.969798
-0.99608	-0.969241
-0.994916	-0.968725
-0.993752	-0.968029
-0.992587	-0.965447
-0.991423	-0.961117
-0.990258	-0.955982
-0.989094	-0.950864
-0.987929	-0.948989
-0.986765	-0.948251
-0.985601	-0.948337
-0.984436	-0.948114
-0.983272	-0.947681
-0.982107	-0.947633
-0.980943	-0.947294
-0.979778	-0.947201
-0.978614	-0.947418
-0.977449	-0.947279
-0.976285	-0.9476
-0.975121	-0.94807
-0.973956	-0.948417
-0.972792	-0.94836
-0.971627	-0.948232
-0.970463	-0.948033
-0.969298	-0.947885
-0.968134	-0.947825
-0.96697	-0.948575
-0.965805	-0.949382
-0.964641	-0.949348
-0.963476	-0.949148
-0.962312	-0.947742
-0.961147	-0.945849
-0.959983	-0.944346
-0.958819	-0.943107
-0.957654	-0.942115
-0.95649	-0.940039
-0.955325	-0.937831
-0.954161	-0.935897
-0.952996	-0.934198
-0.951832	-0.9323
-0.950668	-0.930282
-0.949503	-0.92849
-0.948339	-0.926778
-0.947174	-0.924707
-0.94601	-0.921975
-0.944845	-0.920973
-0.943681	-0.920967
-0.942517	-0.932395
-0.941352	-1.06742
-0.940188	-1.15751
-0.939023	-1.15554
-0.937859	-1.15458
-0.936694	-1.15376
-0.93553	-1.15371
-0.934366	-1.15498
-0.933201	-1.1578
-0.932037	-1.16196
-0.930872	-1.1669
-0.929708	-1.16818
-0.928543	-1.1667
-0.927379	-1.16609
-0.926214	-1.16603
-0.92505	-1.16636
-0.923886	-1.16595
-0.922721	-1.16503
-0.921557	-1.16318
-0.920392	-1.16225
-0.919228	-1.16227
-0.918063	-1.16204
-0.916899	-1.1619
-0.915735	-1.16196
-0.91457	-1.16172
-0.913406	-1.16146
-0.912241	-1.16132
-0.911077	-1.16087
-0.909912	-1.16055
-0.908748	-1.16011
-0.907584	-1.15945
-0.906419	-1.15888
-0.905255	-1.15854
-0.90409	-1.15888
-0.902926	-1.15999
-0.901761	-1.16095
-0.900597	-1.16216
-0.899433	-1.16368
-0.898268	-1.16467
-0.897104	-1.16593
-0.895939	-1.16764
-0.894775	-1.16914
-0.89361	-1.17061
-0.892446	-1.17277
-0.891281	-1.17507
-0.890117	-1.17686
-0.888953	-1.17909
-0.887788	-1.18091
-0.886624	-1.1822
-0.885459	-1.18285
-0.884295	-1.18298
-0.88313	-1.18403
-0.881966	-1.18659
-0.880802	-1.18954
-0.879637	-1.19158
-0.878473	-1.19413
-0.877308	-1.19605
-0.876144	-1.19747
-0.874979	-1.19812
-0.873815	-1.19782
-0.872651	-1.1982
-0.871486	-1.19921
-0.870322	-1.20089
-0.869157	-1.20204
-0.867993	-1.20203
-0.866828	-1.20087
-0.865664	-1.2001
-0.8645	-1.20055
-0.863335	-1.20191
-0.862171	-1.20303
-0.861006	-1.2039
-0.859842	-1.20474
-0.858677	-1.20528
-0.857513	-1.20554
-0.856349	-1.2065
-0.855184	-1.20712
-0.85402	-1.20714
-0.852855	-1.20717
-0.851691	-1.20607
-0.850526	-1.20458
-0.849362	-1.20345
-0.848198	-1.2025
-0.847033	-1.2014
-0.845869	-1.20023
-0.844704	-1.19937
-0.84354	-1.19875
-0.842375	-1.1984
-0.841211	-1.19738
-0.840046	-1.19615
-0.838882	-1.1948
-0.837718	-1.19329
-0.836553	-1.1917
-0.835389	-1.19032
-0.834224	-1.18847
-0.83306	-1.18641
-0.831895	-1.18517
-0.830731	-1.18355
-0.829567	-1.18262
-0.828402	-1.18102
-0.827238	-1.17923
-0.826073	-1.17796
-0.824909	-1.17655
-0.823744	-1.1751
-0.82258	-1.17322
-0.821416	-1.17124
-0.820251	-1.1688
-0.819087	-1.16605
-0.817922	-1.16384
-0.816758	-1.1614
-0.815593	-1.15972
-0.814429	-1.15867
-0.813265	-1.15785
-0.8121	-1.15751
-0.810936	-1.15691
-0.809771	-1.15602
-0.808607	-1.15609
-0.807442	-1.15627
-0.806278	-1.15578
-0.805114	-1.15537
-0.803949	-1.15504
-0.802785	-1.15417
-0.80162	-1.15304
-0.800456	-1.15172
-0.799291	-1.15041
-0.798127	-1.14882
-0.796962	-1.14753
-0.795798	-1.14706
-0.794634	-1.1469
-0.793469	-1.1475
-0.792305	-1.14972
-0.79114	-1.15075
-0.789976	-1.15211
-0.788811	-1.1534
-0.787647	-1.1544
-0.786483	-1.15516
-0.785318	-1.1564
-0.784154	-1.15691
-0.782989	-1.15853
-0.781825	-1.15968
-0.78066	-1.1614
-0.779496	-1.16326
-0.778332	-1.16654
-0.777167	-1.16765
-0.776003	-1.16912
-0.774838	-1.17044
-0.773674	-1.17145
-0.772509	-1.17212
-0.771345	-1.1729
-0.770181	-1.1744
-0.769016	-1.17629
-0.767852	-1.17776
-0.766687	-1.17995
-0.765523	-1.18109
-0.764358	-1.18244
-0.763194	-1.1835
-0.76203	-1.18525
-0.760865	-1.18751
-0.759701	-1.18817
-0.758536	-1.19009
-0.757372	-1.19325
-0.756207	-1.19401
-0.755043	-1.19487
-0.753878	-1.19566
-0.752714	-1.1963
-0.75155	-1.19732
-0.750385	-1.19848
-0.749221	-1.19908
-0.748056	-1.1998
-0.746892	-1.20144
-0.745727	-1.20296
-0.744563	-1.20449
-0.743399	-1.20563
-0.742234	-1.20648
-0.74107	-1.20769
-0.739905	-1.20897
-0.738741	-1.21125
-0.737576	-1.21342
-0.736412	-1.21503
-0.735248	-1.21507
-0.734083	-1.21389
-0.732919	-1.21428
-0.731754	-1.21564
-0.73059	-1.21695
-0.729425	-1.21793
-0.728261	-1.21888
-0.727097	-1.21961
-0.725932	-1.22101
-0.724768	-1.22222
-0.723603	-1.22403
-0.722439	-1.22627
-0.721274	-1.22802
-0.72011	-1.22842
-0.718946	-1.23006
-0.717781	-1.23179
-0.716617	-1.23317
-0.715452	-1.23382
-0.714288	-1.23534
-0.713123	-1.23651
-0.711959	-1.23818
-0.710795	-1.24021
-0.70963	-1.24151
-0.708466	-1.24198
-0.707301	-1.24356
-0.706137	-1.2452
-0.704972	-1.24672
-0.703808	-1.24786
-0.702644	-1.24885
-0.701479	-1.25238
-0.700315	-1.25341
-0.69915	-1.25315
-0.697986	-1.2545
-0.696821	-1.25565
-0.695657	-1.25685
-0.694492	-1.25851
-0.693328	-1.26028
-0.692164	-1.26173
-0.690999	-1.26441
-0.689835	-1.26658
-0.68867	-1.26661
-0.687506	-1.26562
-0.686341	-1.26598
-0.685177	-1.26753
-0.684013	-1.26893
-0.682848	-1.27069
-0.681684	-1.2715
-0.680519	-1.27071
-0.679355	-1.27082
-0.67819	-1.27249
-0.677026	-1.27431
-0.675862	-1.27756
-0.674697	-1.27832
-0.673533	-1.27837
-0.672368	-1.27855
-0.671204	-1.27887
-0.670039	-1.27977
-0.668875	-1.28073
-0.667711	-1.28122
-0.666546	-1.28139
-0.665382	-1.28189
-0.664217	-1.28205
-0.663053	-1.28188
-0.661888	-1.28102
-0.660724	-1.28176
-0.659559	-1.28154
-0.658395	-1.28104
-0.657231	-1.28198
-0.656066	-1.28213
-0.654902	-1.28272
-0.653737	-1.28309
-0.652573	-1.28282
-0.651408	-1.28354
-0.650244	-1.28423
-0.64908	-1.28486
-0.647915	-1.28472
-0.646751	-1.28538
-0.645586	-1.28524
-0.644422	-1.28573
-0.643257	-1.28604
-0.642093	-1.28709
-0.640929	-1.28853
-0.639764	-1.2898
-0.6386	-1.28973
-0.637435	-1.28998
-0.636271	-1.28842
-0.635106	-1.28513
-0.633942	-1.27592
-0.632778	-1.2587
-0.631613	-1.25866
-0.630449	-1.25952
-0.629284	-1.2615
-0.62812	-1.26188
-0.626955	-1.26085
-0.625791	-1.261
-0.624627	-1.26262
-0.623462	-1.264
-0.622298	-1.26498
-0.621133	-1.26451
-0.619969	-1.26384
-0.618804	-1.26455
-0.61764	-1.2637
-0.616475	-1.26489
-0.615311	-1.26528
-0.614147	-1.2648
-0.612982	-1.26581
-0.611818	-1.26591
-0.610653	-1.26753
-0.609489	-1.26811
-0.608324	-1.26828
-0.60716	-1.26818
-0.605996	-1.26857
-0.604831	-1.26977
-0.603667	-1.27116
-0.602502	-1.27128
-0.601338	-1.27224
-0.600173	-1.27312
-0.599009	-1.27364
-0.597845	-1.27471
-0.59668	-1.27489
-0.595516	-1.27473
-0.594351	-1.27586
-0.593187	-1.27649
-0.592022	-1.2774
-0.590858	-1.27767
-0.589694	-1.27781
-0.588529	-1.27842
-0.587365	-1.27987
-0.5862	-1.28048
-0.585036	-1.28007
-0.583871	-1.27983
-0.582707	-1.27963
-0.581542	-1.27793
-0.580378	-1.28006
-0.579214	-1.27975
-0.578049	-1.28147
-0.576885	-1.2835
-0.57572	-1.29302
-0.574556	-1.31045
-0.573391	-1.3113
-0.572227	-1.30997
-0.571063	-1.30996
-0.569898	-1.31059
-0.568734	-1.31134
-0.567569	-1.31318
-0.566405	-1.31139
-0.565241	-1.31053
-0.564076	-1.31159
-0.562912	-1.31419
-0.561747	-1.31427
-0.560583	-1.31347
-0.559418	-1.31486
-0.558254	-1.31378
-0.557089	-1.3139
-0.555925	-1.31546
-0.554761	-1.31581
-0.553596	-1.31596
-0.552432	-1.31522
-0.551267	-1.31469
-0.550103	-1.31517
-0.548938	-1.31495
-0.547774	-1.31444
-0.54661	-1.31459
-0.545445	-1.3147
-0.544281	-1.31409
-0.543116	-1.31381
-0.541952	-1.31403
-0.540787	-1.31492
-0.539623	-1.31469
-0.538459	-1.31598
-0.537294	-1.31594
-0.53613	-1.31532
-0.534965	-1.31557
-0.533801	-1.31569
-0.532636	-1.31551
-0.531472	-1.31641
-0.530308	-1.31457
-0.529143	-1.31477
-0.527979	-1.31487
-0.526814	-1.3152
-0.52565	-1.31577
-0.524485	-1.31613
-0.523321	-1.31805
-0.522156	-1.31714
-0.520992	-1.31681
-0.519828	-1.31684
-0.518663	-1.3175
-0.517499	-1.31824
-0.516334	-1.31943
-0.51517	-1.31903
-0.514005	-1.32084
-0.512841	-1.32201
-0.511677	-1.32198
-0.510512	-1.32225
-0.509348	-1.32141
-0.508183	-1.32149
-0.507019	-1.3213
-0.505854	-1.32039
-0.50469	-1.31977
-0.503526	-1.32004
-0.502361	-1.32052
-0.501197	-1.31984
-0.500032	-1.32056
-0.498868	-1.32123
-0.497703	-1.32006
-0.496539	-1.32029
-0.495375	-1.32122
-0.49421	-1.3206
-0.493046	-1.3219
-0.491881	-1.32142
-0.490717	-1.3221
-0.489552	-1.32348
-0.488388	-1.32294
-0.487224	-1.32194
-0.486059	-1.32285
-0.484895	-1.32401
-0.48373	-1.32414
-0.482566	-1.32291
-0.481401	-1.32328
-0.480237	-1.32467
-0.479073	-1.32525
-0.477908	-1.32555
-0.476744	-1.3251
-0.475579	-1.3245
-0.474415	-1.32452
-0.47325	-1.32441
-0.472086	-1.32587
-0.470921	-1.32642
-0.469757	-1.32591
-0.468593	-1.32608
-0.467428	-1.32646
-0.466264	-1.32658
-0.465099	-1.32612
-0.463935	-1.3259
-0.46277	-1.32543
-0.461606	-1.32611
-0.460442	-1.32626
-0.459277	-1.32686
-0.458113	-1.32651
-0.456948	-1.32674
-0.455784	-1.32567
-0.454619	-1.32427
-0.453455	-1.32456
-0.452291	-1.3247
-0.451126	-1.32512
-0.449962	-1.32488
-0.448797	-1.32555
-0.447633	-1.3259
-0.446468	-1.32645
-0.445304	-1.32596
-0.44414	-1.32662
-0.442975	-1.32869
-0.441811	-1.32999
-0.440646	-1.32954
-0.439482	-1.33037
-0.438317	-1.33013
-0.437153	-1.33084
-0.435988	-1.3324
-0.434824	-1.33197
-0.43366	-1.33224
-0.432495	-1.33196
-0.431331	-1.33046
-0.430166	-1.33072
-0.429002	-1.33119
-0.427837	-1.33154
-0.426673	-1.33133
-0.425509	-1.33236
-0.424344	-1.33232
-0.42318	-1.33242
-0.422015	-1.33142
-0.420851	-1.33214
-0.419686	-1.33282
-0.418522	-1.33231
-0.417358	-1.33231
-0.416193	-1.33245
-0.415029	-1.33222
-0.413864	-1.33244
-0.4127	-1.33233
-0.411535	-1.33265
-0.410371	-1.33234
-0.409207	-1.33228
-0.408042	-1.33227
-0.406878	-1.33302
-0.405713	-1.33318
-0.404549	-1.33383
-0.403384	-1.33343
-0.40222	-1.33265
-0.401056	-1.33271
-0.399891	-1.3321
-0.398727	-1.33199
-0.397562	-1.33257
-0.396398	-1.33315
-0.395233	-1.33303
-0.394069	-1.33353
-0.392905	-1.33324
-0.39174	-1.33384
-0.390576	-1.33411
-0.389411	-1.33394
-0.388247	-1.3334
-0.387082	-1.33376
-0.385918	-1.3337
-0.384753	-1.33177
-0.383589	-1.33111
-0.382425	-1.33195
-0.38126	-1.3326
-0.380096	-1.33328
-0.378931	-1.33235
-0.377767	-1.33169
-0.376602	-1.33113
-0.375438	-1.33088
-0.374274	-1.33066
-0.373109	-1.33157
-0.371945	-1.33234
-0.37078	-1.33288
-0.369616	-1.33267
-0.368451	-1.33274
-0.367287	-1.33285
-0.366123	-1.33391
-0.364958	-1.33439
-0.363794	-1.33388
-0.362629	-1.33351
-0.361465	-1.33313
-0.3603	-1.33349
-0.359136	-1.33381
-0.357972	-1.33409
-0.356807	-1.33422
-0.355643	-1.33408
-0.354478	-1.33449
-0.353314	-1.33453
-0.352149	-1.33473
-0.350985	-1.33523
-0.34982	-1.33559
-0.348656	-1.33594
-0.347492	-1.33649
-0.346327	-1.33669
-0.345163	-1.3372
-0.343998	-1.33789
-0.342834	-1.33765
-0.341669	-1.33754
-0.340505	-1.33775
-0.339341	-1.33807
-0.338176	-1.33814
-0.337012	-1.33779
-0.335847	-1.33807
-0.334683	-1.33877
-0.333518	-1.33838
-0.332354	-1.33766
-0.33119	-1.33834
-0.330025	-1.33882
-0.328861	-1.33885
-0.327696	-1.33813
-0.326532	-1.3382
-0.325367	-1.33861
-0.324203	-1.33913
-0.323039	-1.33937
-0.321874	-1.33849
-0.32071	-1.33848
-0.319545	-1.33929
-0.318381	-1.34057
-0.317216	-1.3415
-0.316052	-1.34284
-0.314888	-1.34345
-0.313723	-1.34275
-0.312559	-1.34211
-0.311394	-1.34192
-0.31023	-1.34206
-0.309065	-1.3421
-0.307901	-1.34217
-0.306737	-1.34212
-0.305572	-1.34233
-0.304408	-1.34273
-0.303243	-1.34264
-0.302079	-1.34233
-0.300914	-1.34217
-0.29975	-1.3422
-0.298585	-1.34215
-0.297421	-1.34147
-0.296257	-1.34067
-0.295092	-1.34068
-0.293928	-1.34079
-0.292763	-1.34041
-0.291599	-1.33997
-0.290434	-1.33953
-0.28927	-1.33904
-0.288106	-1.33777
-0.286941	-1.33703
-0.285777	-1.33686
-0.284612	-1.33664
-0.283448	-1.33684
-0.282283	-1.33769
-0.281119	-1.33796
-0.279955	-1.33785
-0.27879	-1.33745
-0.277626	-1.33668
-0.276461	-1.33574
-0.275297	-1.33625
-0.274132	-1.33689
-0.272968	-1.337
-0.271804	-1.33681
-0.270639	-1.33629
-0.269475	-1.33674
-0.26831	-1.33725
-0.267146	-1.33689
-0.265981	-1.33614
-0.264817	-1.33511
-0.263653	-1.3353
-0.262488	-1.33601
-0.261324	-1.33607
-0.260159	-1.33579
-0.258995	-1.33516
-0.25783	-1.33454
-0.256666	-1.33453
-0.255502	-1.33555
-0.254337	-1.33703
-0.253173	-1.33786
-0.252008	-1.33808
-0.250844	-1.33777
-0.249679	-1.3374
-0.248515	-1.33691
-0.24735	-1.33631
-0.246186	-1.33557
-0.245022	-1.33522
-0.243857	-1.33549
-0.242693	-1.33562
-0.241528	-1.33547
-0.240364	-1.33588
-0.239199	-1.33673
-0.238035	-1.33661
-0.236871	-1.33605
-0.235706	-1.33555
-0.234542	-1.33446
-0.233377	-1.33414
-0.232213	-1.33385
-0.231048	-1.33328
-0.229884	-1.33422
-0.22872	-1.33467
-0.227555	-1.33479
-0.226391	-1.33572
-0.225226	-1.33643
-0.224062	-1.33633
-0.222897	-1.3361
-0.221733	-1.33655
-0.220569	-1.3372
-0.219404	-1.33716
-0.21824	-1.33725
-0.217075	-1.33672
-0.215911	-1.33632
-0.214746	-1.33635
-0.213582	-1.33593
-0.212417	-1.3357
-0.211253	-1.33574
-0.210089	-1.33591
-0.208924	-1.33598
-0.20776	-1.33624
-0.206595	-1.33681
-0.205431	-1.33679
-0.204266	-1.33575
-0.203102	-1.33453
-0.201938	-1.33365
-0.200773	-1.33291
-0.199609	-1.33257
-0.198444	-1.33249
-0.19728	-1.33211
-0.196115	-1.33093
-0.194951	-1.32977
-0.193787	-1.32865
-0.192622	-1.32836
-0.191458	-1.3282
-0.190293	-1.32824
-0.189129	-1.32898
-0.187964	-1.32922
-0.1868	-1.32858
-0.185636	-1.32802
-0.184471	-1.32798
-0.183307	-1.32826
-0.182142	-1.3279
-0.180978	-1.32763
-0.179813	-1.32867
-0.178649	-1.33005
-0.177485	-1.3308
-0.17632	-1.33133
-0.175156	-1.33142
-0.173991	-1.33135
-0.172827	-1.33156
-0.171662	-1.33127
-0.170498	-1.33085
-0.169334	-1.33043
-0.168169	-1.3298
-0.167005	-1.32887
-0.16584	-1.32808
-0.164676	-1.32747
-0.163511	-1.32714
-0.162347	-1.32733
-0.161182	-1.32718
-0.160018	-1.32703
-0.158854	-1.32781
-0.157689	-1.32839
-0.156525	-1.32849
-0.15536	-1.32907
-0.154196	-1.33023
-0.153031	-1.33111
-0.151867	-1.33083
-0.150703	-1.33105
-0.149538	-1.33125
-0.148374	-1.33087
-0.147209	-1.33164
-0.146045	-1.3329
-0.14488	-1.33413
-0.143716	-1.33443
-0.142552	-1.33507
-0.141387	-1.33584
-0.140223	-1.33567
-0.139058	-1.33492
-0.137894	-1.33431
-0.136729	-1.33566
-0.135565	-1.33694
-0.134401	-1.33714
-0.133236	-1.33723
-0.132072	-1.33706
-0.130907	-1.33725
-0.129743	-1.33763
-0.128578	-1.33871
-0.127414	-1.33956
-0.126249	-1.34059
-0.125085	-1.34065
-0.123921	-1.34081
-0.122756	-1.34113
-0.121592	-1.33965
-0.120427	-1.33869
-0.119263	-1.33828
-0.118098	-1.3383
-0.116934	-1.33849
-0.11577	-1.3388
-0.114605	-1.33947
-0.113441	-1.34079
-0.112276	-1.34176
-0.111112	-1.34299
-0.109947	-1.34344
-0.108783	-1.3438
-0.107619	-1.34442
-0.106454	-1.34499
-0.10529	-1.34484
-0.104125	-1.34503
-0.102961	-1.34597
-0.101796	-1.34703
-0.100632	-1.34691
-0.099468	-1.3467
-0.098303	-1.34622
-0.097139	-1.34547
-0.095974	-1.34416
-0.09481	-1.34317
-0.093645	-1.34357
-0.092481	-1.34304
-0.091317	-1.34258
-0.090152	-1.34228
-0.088988	-1.34225
-0.087823	-1.343
-0.086659	-1.34321
-0.085494	-1.34354
-0.08433	-1.34382
-0.083166	-1.34377
-0.082001	-1.34342
-0.080837	-1.34389
-0.079672	-1.34395
-0.078508	-1.34365
-0.077343	-1.34327
-0.076179	-1.3428
-0.075014	-1.34281
-0.07385	-1.34291
-0.072686	-1.34221
-0.071521	-1.34126
-0.070357	-1.3407
-0.069192	-1.34079
-0.068028	-1.34013
-0.066863	-1.34035
-0.065699	-1.34071
-0.064535	-1.34007
-0.06337	-1.34029
-0.062206	-1.34051
-0.061041	-1.34018
-0.059877	-1.33993
-0.058712	-1.34014
-0.057548	-1.3397
-0.056384	-1.33945
-0.055219	-1.33885
-0.054055	-1.33852
-0.05289	-1.33785
-0.051726	-1.3377
-0.050561	-1.33767
-0.049397	-1.33775
-0.048233	-1.33759
-0.047068	-1.33854
-0.045904	-1.33869
-0.044739	-1.3386
-0.043575	-1.33774
-0.04241	-1.33712
-0.041246	-1.337
-0.040082	-1.33827
-0.038917	-1.33835
-0.037753	-1.34006
-0.036588	-1.34036
-0.035424	-1.33958
-0.034259	-1.34088
-0.033095	-1.34096
-0.03193	-1.34124
-0.030766	-1.3416
-0.029602	-1.34025
-0.028437	-1.33822
-0.027273	-1.33784
-0.026108	-1.33718
-0.024944	-1.33693
-0.02378	-1.33612
-0.022615	-1.33565
-0.021451	-1.33536
-0.020286	-1.0983
-0.019122	-0.000213
-0.017957	-0.000921
-0.016793	6.3e-05
-0.015628	-7.5e-05
-0.014464	0.000293
-0.0133	-5.2e-05
-0.012135	-0.000183
-0.010971	0.000656
-0.009806	0.000936
-0.008642	0.001708
-0.007477	0.002212
-0.006313	0.001973
-0.005149	0.001048
-0.003984	0.001362
-0.00282	-0.000237
-0.001655	-0.001624
-0.000491	-0.000712
0.000674	-0.000209
0.001838	-1.1e-05
0.003003	8.3e-05
0.004167	0.000726
0.005331	0.001477
0.006496	0.001928
0.00766	0.00188
0.008825	0.001053
0.009989	0.000283
0.011153	0.000805
0.012318	0.00198
0.013482	0.0029
0.014647	0.004044
0.015811	0.003537
0.016976	0.003697
0.01814	0.004728
0.019305	0.004709
0.020469	0.005159
0.021633	0.006342
0.022798	0.005878
0.023962	0.004879
0.025127	0.005061
0.026291	0.00507
0.027456	0.004792
0.02862	0.004512
0.029784	0.004963
0.030949	0.00506
0.032113	0.005519
0.033278	0.006692
0.034442	0.007074
0.035607	0.00723
0.036771	0.006865
0.037935	0.00599
0.0391	0.006314
0.040264	0.00635
0.041429	0.006276
0.042593	0.006515
0.043758	0.006452
0.044922	0.006539
0.046086	0.006979
0.047251	0.007741
0.048415	0.008018
0.04958	0.007779
0.050744	0.008313
0.051909	0.009597
0.053073	0.010162
0.054237	0.010435
0.055402	0.010531
0.056566	0.010402
0.057731	0.010612
0.058895	0.010769
0.06006	0.010683
0.061224	0.010595
0.062389	0.010772
0.063553	0.010589
0.064717	0.010816
0.065882	0.011412
0.067046	0.012527
0.068211	0.01363
0.069375	0.013648
0.07054	0.013067
0.071704	0.012225
0.072868	0.01184
0.074033	0.011978
0.075197	0.012677
0.076362	0.013478
0.077526	0.013855
0.078691	0.012831
0.079855	0.011612
0.081019	0.011538
0.082184	0.012007
0.083348	0.012008
0.084513	0.011459
0.085677	0.011011
0.086842	0.010921
0.088006	0.01005
0.08917	0.00906
0.090335	0.008746
0.091499	0.008078
0.092664	0.007679
0.093828	0.007065
0.094993	0.006857
0.096157	0.007091
0.097322	0.006457
0.098486	0.006496
0.09965	0.006461
0.100815	0.005608
0.101979	0.005312
0.103144	0.00549
0.104308	0.005458
0.105473	0.005175
0.106637	0.005445
0.107801	0.00634
0.108966	0.006566
0.11013	0.006744
0.111295	0.006955
0.112459	0.006666
0.113623	0.006543
0.114788	0.006283
0.115952	0.005531
0.117117	0.005261
0.118281	0.005274
0.119446	0.005804
0.12061	0.00587
0.121775	0.005615
0.122939	0.00633
0.124103	0.005643
0.125268	0.004684
0.126432	0.004974
0.127597	0.004933
0.128761	0.005177
0.129926	0.004901
0.13109	0.005177
0.132254	0.005147
0.133419	0.004168
0.134583	0.00315
0.135748	0.002826
0.136912	0.003558
0.138077	0.00473
0.139241	0.004291
0.140406	0.00389
0.14157	0.003494
0.142734	0.003514
0.143899	0.004101
0.145063	0.003894
0.146228	0.004372
0.147392	0.004258
0.148556	0.004911
0.149721	0.005244
0.150885	0.004916
0.15205	0.004327
0.153214	0.004592
0.154379	0.004551
0.155543	0.004817
0.156708	0.00354
0.157872	0.002311
0.159036	0.001987
0.160201	0.001781
0.161365	0.001005
0.16253	5.1e-05
0.163694	-8.9e-05
0.164859	-0.000188
0.166023	-0.001307
0.167187	-0.001464
0.168352	-0.001767
0.169516	-0.00211
0.170681	-0.00049
0.171845	-6e-06
0.17301	1e-06
0.174174	0.000786
0.175339	0.000301
0.176503	-0.000404
0.177667	-0.00102
0.178832	-0.000278
0.179996	0.00016
0.181161	8.4e-05
0.182325	0.00097
0.183489	0.001984
0.184654	0.001675
0.185818	0.002176
0.186983	0.002193
0.188147	0.00267
0.189312	0.002546
0.190476	0.003412
0.19164	0.004205
0.192805	0.003867
0.193969	0.003678
0.195134	0.004813
0.196298	0.00544
0.197463	0.006645
0.198627	0.00801
0.199792	0.009544
0.200956	0.011077
0.20212	0.011666
0.203285	0.01253
0.204449	0.013261
0.205614	0.014437
0.206778	0.015211
0.207943	0.015574
0.209107	0.016459
0.210271	0.018054
0.211436	0.018874
0.2126	0.019497
0.213765	0.020039
0.214929	0.022435
0.216094	0.02454
0.217258	0.025811
0.218422	0.028077
0.219587	0.029411
0.220751	0.03182
0.221916	0.032839
0.22308	0.033846
0.224245	0.034487
0.225409	0.035589
0.226573	0.037034
0.227738	0.038668
0.228902	0.03828
0.230067	0.038826
0.231231	0.040078
0.232396	0.039696
0.23356	0.041698
0.234725	0.043679
0.235889	0.045055
0.237053	0.044809
0.238218	0.045133
0.239382	0.044707
0.240547	0.044417
0.241711	0.045421
0.242876	0.04583
0.24404	0.046921
0.245204	0.046183
0.246369	0.047377
0.247533	0.046457
0.248698	0.045976
0.249862	0.045685
0.251027	0.046933
0.252191	0.048983
0.253355	0.049315
0.25452	0.048387
0.255684	0.047224
0.256849	0.046713
0.258013	0.046157
0.259178	0.046218
0.260342	0.045851
0.261506	0.045732
0.262671	0.045528
0.263835	0.045571
0.265	0.045013
0.266164	0.043564
0.267329	0.043175
0.268493	0.042904
0.269657	0.043038
0.270822	0.042457
0.271986	0.041342
0.273151	0.040805
0.274315	0.038699
0.27548	0.039158
0.276644	0.038121
0.277809	0.037343
0.278973	0.035584
0.280137	0.035607
0.281302	0.034065
0.282466	0.034508
0.283631	0.034093
0.284795	0.033924
0.285959	0.032409
0.287124	0.031282
0.288288	0.030541
0.289453	0.030187
0.290617	0.030003
0.291782	0.029657
0.292946	0.029802
0.294111	0.028902
0.295275	0.029632
0.296439	0.02988
0.297604	0.029495
0.298768	0.029215
0.299933	0.028646
0.301097	0.027426
0.302262	0.027125
0.303426	0.029799
0.30459	0.028646
0.305755	0.029335
0.306919	0.029546
0.308084	0.03013
0.309248	0.029114
0.310413	0.027652
0.311577	0.027144
0.312741	0.027033
0.313906	0.02676
0.31507	0.027845
0.316235	0.027479
0.317399	0.02611
0.318564	0.026425
0.319728	0.025627
0.320892	0.024953
0.322057	0.024633
0.323221	0.023814
0.324386	0.025546
0.32555	0.025123
0.326715	0.025879
0.327879	0.025524
0.329044	0.026026
0.330208	0.027277
0.331372	0.02747
0.332537	0.028301
0.333701	0.028207
0.334866	0.027862
0.33603	0.028139
0.337195	0.027942
0.338359	0.027563
0.339523	0.026924
0.340688	0.026575
0.341852	0.025489
0.343017	0.023937
0.344181	0.023449
0.345346	0.023986
0.34651	0.023908
0.347674	0.023023
0.348839	0.022382
0.350003	0.021556
0.351168	0.019896
0.352332	0.02102
0.353497	0.02064
0.354661	0.02005
0.355825	0.020085
0.35699	0.020174
0.358154	0.019221
0.359319	0.019338
0.360483	0.01876
0.361648	0.016617
0.362812	0.017185
0.363976	0.016902
0.365141	0.015811
0.366305	0.014585
0.36747	0.015402
0.368634	0.015467
0.369799	0.01514
0.370963	0.014993
0.372128	0.016653
0.373292	0.015081
0.374456	0.015236
0.375621	0.016084
0.376785	0.015314
0.37795	0.017186
0.379114	0.017666
0.380279	0.018076
0.381443	0.017683
0.382607	0.016673
0.383772	0.016653
0.384936	0.016096
0.386101	0.015726
0.387265	0.015626
0.38843	0.01412
0.389594	0.012249
0.390758	0.011976
0.391923	0.011704
0.393087	0.010973
0.394252	0.010671
0.395416	0.011931
0.396581	0.011478
0.397745	0.011558
0.398909	0.011313
0.400074	0.012284
0.401238	0.012892
0.402403	0.012605
0.403567	0.012108
0.404732	0.01077
0.405896	0.010217
0.407061	0.010815
0.408225	0.011143
0.409389	0.011701
0.410554	0.01046
0.411718	0.009916
0.412883	0.009865
0.414047	0.010129
0.415211	0.011009
0.416376	0.012103
0.41754	0.012459
0.418705	0.012434
0.419869	0.01232
0.421034	0.012899
0.422198	0.013234
0.423362	0.012963
0.424527	0.013235
0.425691	0.012662
0.426856	0.012414
0.42802	0.011739
0.429185	0.011875
0.430349	0.010548
0.431514	0.009866
0.432678	0.008781
0.433842	0.007892
0.435007	0.007689
0.436171	0.006138
0.437336	0.004958
0.4385	0.004202
0.439665	0.004742
0.440829	0.005067
0.441993	0.006133
0.443158	0.005856
0.444322	0.005662
0.445487	0.004933
0.446651	0.006259
0.447816	0.006895
0.44898	0.006461
0.450144	0.006824
0.451309	0.00665
0.452473	0.006696
0.453638	0.006712
0.454802	0.006589
0.455967	0.00665
0.457131	0.006629
0.458295	0.006452
0.45946	0.00622
0.460624	0.005743
0.461789	0.005941
0.462953	0.007658
0.464118	0.007862
0.465282	0.007473
0.466447	0.006887
0.467611	0.006934
0.468775	0.007191
0.46994	0.006952
0.471104	0.007102
0.472269	0.007006
0.473433	0.006532
0.474598	0.005751
0.475762	0.005701
0.476926	0.006587
0.478091	0.006963
0.479255	0.005836
0.48042	0.005852
0.481584	0.005976
0.482749	0.006116
0.483913	0.005945
0.485077	0.005219
0.486242	0.004868
0.487406	0.004789
0.488571	0.004768
0.489735	0.005004
0.4909	0.006248
0.492064	0.006706
0.493228	0.006508
0.494393	0.006002
0.495557	0.0065
0.496722	0.006575
0.497886	0.006157
0.499051	0.00582
0.500215	0.004696
0.501379	0.003254
0.502544	0.002519
0.503708	0.001997
0.504873	0.00194
0.506037	0.002344
0.507202	0.00316
0.508366	0.003478
0.509531	0.003404
0.510695	0.002826
0.511859	0.00184
0.513024	0.001646
0.514188	0.001468
0.515353	0.001244
0.516517	0.000412
0.517681	0.000132
0.518846	0.001366
0.52001	0.001634
0.521175	0.000777
0.522339	0.000952
0.523504	0.000916
0.524668	0.000987
0.525833	0.000869
0.526997	0.001219
0.528161	0.001567
0.529326	0.000784
0.53049	-0.000433
0.531655	-0.001367
0.532819	-0.001624
0.533984	-0.001594
0.535148	-0.002522
0.536312	-0.003553
0.537477	-0.0037
0.538641	-0.003721
0.539806	-0.004249
0.54097	-0.004857
0.542135	-0.00478
0.543299	-0.00416
0.544464	-0.004155
0.545628	-0.00523
0.546792	-0.005511
0.547957	-0.004944
0.549121	-0.005374
0.550286	-0.005331
0.55145	-0.005012
0.552614	-0.004948
0.553779	-0.005438
0.554943	-0.00599
0.556108	-0.006199
0.557272	-0.006061
0.558437	-0.006093
0.559601	-0.005221
0.560766	-0.004608
0.56193	-0.004674
0.563094	-0.004727
0.564259	-0.004334
0.565423	-0.005099
0.566588	-0.006427
0.567752	-0.006706
0.568917	-0.006373
0.570081	-0.00621
0.571245	-0.006011
0.57241	-0.005996
0.573574	-0.005404
0.574739	-0.004369
0.575903	-0.003955
0.577068	-0.004068
0.578232	-0.004065
0.579396	-0.003618
0.580561	-0.002777
0.581725	-0.002405
0.58289	-0.002404
0.584054	-0.002748
0.585219	-0.003157
0.586383	-0.003397
0.587547	-0.002441
0.588712	-0.001777
0.589876	-0.001279
0.591041	-0.000929
0.592205	-0.000881
0.59337	-0.001254
0.594534	-0.001204
0.595698	-0.001007
0.596863	-0.00115
0.598027	-0.00024
0.599192	0.001213
0.600356	0.001774
0.601521	0.001433
0.602685	0.001489
0.60385	0.002133
0.605014	0.002459
0.606178	0.002128
0.607343	0.001667
0.608507	0.000916
0.609672	8.5e-05
0.610836	0.000128
0.612001	-4.5e-05
0.613165	0.000404
0.614329	0.000991
0.615494	0.000772
0.616658	0.00106
0.617823	0.001244
0.618987	0.000562
0.620152	0.000186
0.621316	0.000362
0.62248	0.000337
0.623645	0.000413
0.624809	0.000796
0.625974	0.000916
0.627138	0.000524
0.628303	-0.000159
0.629467	-0.000523
0.630631	-0.000205
0.631796	-0.000557
0.63296	-0.000725
0.634125	-5.5e-05
0.635289	0.000133
0.636454	-0.00014
0.637618	-0.000473
0.638783	-0.001192
0.639947	-0.001211
0.641111	-0.001341
0.642276	-0.00108
0.64344	-0.000565
0.644605	-0.000671
0.645769	-0.001165
0.646934	-0.001532
0.648098	-0.001616
0.649262	-0.00192
0.650427	-0.002257
0.651591	-0.002056
0.652756	-0.00154
0.65392	-0.001635
0.655084	-0.001512
0.656249	-0.00199
0.657413	-0.002887
0.658578	-0.004094
0.659742	-0.004706
0.660907	-0.005186
0.662071	-0.005007
0.663236	-0.005064
0.6644	-0.004911
0.665564	-0.004307
0.666729	-0.004467
0.667893	-0.004159
0.669058	-0.003341
0.670222	-0.002621
0.671387	-0.00318
0.672551	-0.0045
0.673715	-0.00503
0.67488	-0.005722
0.676044	-0.005944
0.677209	-0.005518
0.678373	-0.005096
0.679538	-0.004873
0.680702	-0.005528
0.681867	-0.005697
0.683031	-0.005363
0.684195	-0.005267
0.68536	-0.004912
0.686524	-0.004005
0.687689	-0.003192
0.688853	-0.003244
0.690017	-0.003165
0.691182	-0.003198
0.692346	-0.00406
0.693511	-0.00462
0.694675	-0.004471
0.69584	-0.004187
0.697004	-0.003725
0.698169	-0.003812
0.699333	-0.003927
0.700497	-0.002999
0.701662	-0.003264
0.702826	-0.002756
0.703991	-0.001831
0.705155	-0.001047
0.70632	-0.001094
0.707484	-0.001873
0.708648	-0.002177
0.709813	-0.002569
0.710977	-0.003449
0.712142	-0.003533
0.713306	-0.004063
0.714471	-0.003417
0.715635	-0.003309
0.716799	-0.003256
0.717964	-0.002589
0.719128	-0.001913
0.720293	-0.002411
0.721457	-0.002651
0.722622	-0.002455
0.723786	-0.002248
0.72495	-0.001899
0.726115	-0.001349
0.727279	-0.001394
0.728444	-0.000925
0.729608	-0.001221
0.730773	-0.000985
0.731937	-0.000272
0.733101	0.000148
0.734266	0.000177
0.73543	-0.000564
0.736595	-3.6e-05
0.737759	0.000647
0.738924	0.001298
0.740088	0.002093
0.741253	0.001811
0.742417	0.001584
0.743581	0.00189
0.744746	0.001489
0.74591	0.000757
0.747075	0.000763
0.748239	0.001029
0.749404	0.00101
0.750568	0.000395
0.751732	-0.000142
0.752897	-0.00147
0.754061	-0.002017
0.755226	-0.002454
0.75639	-0.002598
0.757555	-0.002616
0.758719	-0.003777
0.759883	-0.004595
0.761048	-0.005187
0.762212	-0.006382
0.763377	-0.007197
0.764541	-0.007033
0.765706	-0.006645
0.76687	-0.006633
0.768034	-0.006647
0.769199	-0.006088
0.770363	-0.005839
0.771528	-0.00501
0.772692	-0.005409
0.773857	-0.0047
0.775021	-0.003838
0.776186	-0.004587
0.77735	-0.004226
0.778514	-0.003324
0.779679	-0.002655
0.780843	-0.002618
0.782008	-0.003248
0.783172	-0.002476
0.784337	-0.003129
0.785501	-0.002897
0.786665	-0.003349
0.78783	-0.002054
0.788994	-0.001039
0.790159	-0.001409
0.791323	-0.000906
0.792488	-0.000464
0.793652	0.000807
0.794816	0.001236
0.795981	0.000182
0.797145	-0.001005
0.79831	-0.002232
0.799474	-0.001793
0.800639	-0.001073
0.801803	-0.000673
0.802967	-0.000399
0.804132	0.000216
0.805296	-0.000165
0.806461	0.000606
0.807625	0.000653
0.80879	0.001922
0.809954	0.003017
0.811118	0.004714
0.812283	0.005904
0.813447	0.007383
0.814612	0.007557
0.815776	0.007989
0.816941	0.008915
0.818105	0.009182
0.81927	0.00882
0.820434	0.009648
0.821598	0.010589
0.822763	0.010749
0.823927	0.011334
0.825092	0.011687
0.826256	0.013292
0.82742	0.013645
0.828585	0.014056
0.829749	0.014656
0.830914	0.014218
0.832078	0.013534
0.833243	0.013054
0.834407	0.014005
0.835572	0.014773
0.836736	0.015412
0.8379	0.016285
0.839065	0.017406
0.840229	0.018155
0.841394	0.018509
0.842558	0.019909
0.843723	0.020357
0.844887	0.021208
0.846051	0.021417
0.847216	0.022194
0.84838	0.023266
0.849545	0.023611
0.850709	0.023385
0.851874	0.023259
0.853038	0.023586
0.854203	0.024872
0.855367	0.026614
0.856531	0.028523
0.857696	0.028477
0.85886	0.02874
0.860025	0.029331
0.861189	0.029448
0.862353	0.029576
0.863518	0.03092
0.864682	0.031643
0.865847	0.031048
0.867011	0.031039
0.868176	0.032161
0.86934	0.032292
0.870504	0.03336
0.871669	0.033964
0.872833	0.034652
0.873998	0.035309
0.875162	0.035329
0.876327	0.036578
0.877491	0.037405
0.878656	0.03812
0.87982	0.038536
0.880984	0.039361
0.882149	0.041219
0.883313	0.042918
0.884478	0.04239
0.885642	0.042606
0.886807	0.043602
0.887971	0.043978
0.889135	0.044959
0.8903	0.046061
0.891464	0.046981
0.892629	0.048094
0.893793	0.047752
0.894958	0.047199
0.896122	0.047167
0.897286	0.047292
0.898451	0.0473
0.899615	0.047455
0.90078	0.047288
0.901944	0.048118
0.903109	0.048077
0.904273	0.04828
0.905437	0.048453
0.906602	0.049342
0.907766	0.048989
0.908931	0.04924
0.910095	0.049916
0.91126	0.050111
0.912424	0.05065
0.913589	0.050257
0.914753	0.048994
0.915917	0.049868
0.917082	0.049248
0.918246	0.048707
0.919411	0.048403
0.920575	0.049165
0.92174	0.050028
0.922904	0.049654
0.924068	0.051724
0.925233	0.052742
0.926397	0.051979
0.927562	0.051767
0.928726	0.053018
0.929891	0.053406
0.931055	0.053557
0.932219	0.053974
0.933384	0.054238
0.934548	0.054087
0.935713	0.053685
0.936877	0.052386
0.938042	0.052061
0.939206	0.053547
0.94037	0.05318
0.941535	0.052597
0.942699	0.052452
0.943864	0.052484
0.945028	0.053578
0.946193	0.052732
0.947357	0.053042
0.948521	0.053616
0.949686	0.053607
0.95085	0.052838
0.952015	0.05347
0.953179	0.054621
0.954344	0.055007
0.955508	0.054358
0.956673	0.053889
0.957837	0.054382
0.959001	0.053381
0.960166	0.05223
0.96133	0.052128
0.962495	0.052952
0.963659	0.053198
0.964823	0.052798
0.965988	0.053259
0.967152	0.053794
0.968317	0.053587
0.969481	0.054169
0.970646	0.052473
0.97181	0.052193
0.972975	0.053856
0.974139	0.053842
0.975304	0.05523
0.976468	0.05464
0.977632	0.055734
0.978797	0.056258
0.979961	0.054713
0.981125	0.054589
0.98229	0.053708
0.983454	0.050846
0.984619	0.050272
0.985783	0.05005
0.986948	0.051088
0.988112	0.052272
0.989277	0.052976
0.990441	0.052441
0.991605	0.051634
0.99277	0.050932
0.993934	0.050472
0.995099	0.050409
0.996263	0.049893
0.997428	0.049501
0.998592	0.04986
0.999756	0.049259
1.00092	0.049315
1.00208	0.049842
1.00325	0.049225
1.00441	0.04848
1.00558	0.047621
1.00674	0.047024
1.00791	0.047561
1.00907	0.047491
1.01024	0.047035
1.0114	0.047479
1.01256	0.047948
1.01373	0.047526
1.01489	0.04629
1.01606	0.045013
1.01722	0.044332
1.01839	0.044197
1.01955	0.04404
1.02072	0.043645
1.02188	0.04342
1.02304	0.043606
1.02421	0.043322
1.02537	0.041882
1.02654	0.041061
1.0277	0.039989
1.02887	0.039452
1.03003	0.038559
1.0312	0.038395
1.03236	0.038111
1.03353	0.03721
1.03469	0.036728
1.03585	0.036277
1.03702	0.036364
1.03818	0.036237
1.03935	0.036114
1.04051	0.03673
1.04168	0.036902
1.04284	0.037483
1.04401	0.037316
1.04517	0.036432
1.04633	0.03561
1.0475	0.035072
1.04866	0.035759
1.04983	0.035988
1.05099	0.035894
1.05216	0.036306
1.05332	0.037013
1.05448	0.037036
1.05565	0.036851
1.05681	0.037018
1.05798	0.036927
1.05914	0.035934
1.06031	0.035337
1.06147	0.035856
1.06264	0.035329
1.0638	0.034966
1.06496	0.035342
1.06613	0.035029
1.06729	0.034252
1.06846	0.034121
1.06962	0.034294
1.07079	0.033837
1.07195	0.033442
1.07312	0.033279
1.07428	0.033457
1.07544	0.034106
1.07661	0.033696
1.07777	0.033604
1.07894	0.033538
1.0801	0.033276
1.08127	0.033302
1.08243	0.033421
1.0836	0.033774
1.08476	0.033612
1.08593	0.033545
1.08709	0.033421
1.08825	0.032809
1.08942	0.032208
1.09058	0.032059
1.09175	0.032012
1.09291	0.032003
1.09408	0.033025
1.09524	0.032477
1.0964	0.031905
1.09757	0.0313
1.09873	0.031157
1.0999	0.031049
1.10106	0.030426
1.10223	0.030577
1.10339	0.030307
1.10455	0.029831
1.10572	0.029201
1.10688	0.027607
1.10805	0.026445
1.10921	0.026517
1.11038	0.026182
1.11154	0.025032
1.11271	0.024463
1.11387	0.024446
1.11503	0.023891
1.1162	0.023465
1.11736	0.023364
1.11853	0.022913
1.11969	0.022356
1.12086	0.022765
1.12202	0.023695
1.12319	0.023223
1.12435	0.022931
1.12552	0.023163
1.12668	0.023146
1.12784	0.022886
1.12901	0.022234
1.13017	0.021236
1.13134	0.0219
1.1325	0.022627
1.13367	0.021894
1.13483	0.021947
1.136	0.021341
1.13716	0.020916
1.13832	0.020583
1.13949	0.02027
1.14065	0.018611
1.14182	0.017666
1.14298	0.017377
1.14415	0.017845
1.14531	0.017713
1.14647	0.018322
1.14764	0.019114
1.1488	0.018594
1.14997	0.018278
1.15113	0.018691
1.1523	0.01783
1.15346	0.017037
1.15463	0.016533
1.15579	0.016236
1.15695	0.015138
1.15812	0.014365
1.15928	0.014311
1.16045	0.013641
1.16161	0.013027
1.16278	0.013205
1.16394	0.012852
1.16511	0.012547
1.16627	0.012346
1.16744	0.011368
1.1686	0.010297
1.16976	0.010416
1.17093	0.010121
1.17209	0.009797
1.17326	0.00985
1.17442	0.010592
1.17559	0.011312
1.17675	0.011946
1.17792	0.012155
1.17908	0.012596
1.18024	0.011796
1.18141	0.011556
1.18257	0.01189
1.18374	0.011273
1.1849	0.012018
1.18607	0.01211
1.18723	0.012554
1.18839	0.013597
1.18956	0.013194
1.19072	0.013043
1.19189	0.013698
1.19305	0.013248
1.19422	0.013434
1.19538	0.013985
1.19654	0.014162
1.19771	0.013998
1.19887	0.015138
1.20004	0.015861
1.2012	0.016135
1.20237	0.016476
1.20353	0.016128
1.2047	0.015851
1.20586	0.014354
1.20703	0.014802
1.20819	0.014058
1.20935	0.013546
1.21052	0.012846
1.21168	0.013649
1.21285	0.014647
1.21401	0.014563
1.21518	0.014609
1.21634	0.015083
1.21751	0.015378
1.21867	0.016
1.21983	0.015872
1.221	0.016146
1.22216	0.017266
1.22333	0.018465
1.22449	0.018782
1.22566	0.019519
1.22682	0.020741
1.22799	0.021919
1.22915	0.022266
1.23031	0.022875
1.23148	0.022428
1.23264	0.021189
1.23381	0.021175
1.23497	0.020493
1.23614	0.020059
1.2373	0.020105
1.23846	0.019728
1.23963	0.020518
1.24079	0.020098
1.24196	0.02128
1.24312	0.021279
1.24429	0.020549
1.24545	0.020144
1.24662	0.019344
1.24778	0.019418
1.24894	0.019756
1.25011	0.019037
1.25127	0.018367
1.25244	0.018025
1.2536	0.018461
1.25477	0.01876
1.25593	0.019911
1.2571	0.019487
1.25826	0.019417
1.25943	0.01917
1.26059	0.018633
1.26175	0.020653
1.26292	0.020806
1.26408	0.022723
1.26525	0.02396
1.26641	0.025033
1.26758	0.02644
1.26874	0.027762
1.26991	0.027913
1.27107	0.027791
1.27223	0.027621
1.2734	0.027353
1.27456	0.027835
1.27573	0.027794
1.27689	0.027624
1.27806	0.02903
1.27922	0.028709
1.28039	0.027688
1.28155	0.026382
1.28271	0.026302
1.28388	0.025471
1.28504	0.026503
1.28621	0.025323
1.28737	0.025943
1.28854	0.02537
1.2897	0.024572
1.29086	0.025092
1.29203	0.024698
1.29319	0.024335
[truncated: 25,511 more rows]

## Sheet: Fig. 1d
	coomassie-stained SDS-PAGE

## Sheet: Fig. 1e
	Green box indicates lanes used in figure
				FLAG blot used for upper panel
				His blot used for lowe panel

## Sheet: Fig. 1f
Trace for S1Pecto WT				Trace for S1Pecto S414A
ml	mAU
-1.03335	0			ml	mAU
-1.03219	-0.267257			-1.03323	0
-1.03102	-0.266866			-1.03207	-0.309067
-1.02986	-0.267021			-1.0309	-0.309689
-1.02869	-0.266629			-1.02974	-0.30978
-1.02753	-0.267374			-1.02858	-0.310092
-1.02637	-0.267463			-1.02741	-0.309412
-1.0252	-0.26712			-1.02625	-0.309073
-1.02404	-0.268177			-1.02508	-0.308162
-1.02288	-0.26838			-1.02392	-0.308368
-1.02171	-0.267384			-1.02275	-0.309075
-1.02055	-0.267432			-1.02159	-0.310057
-1.01939	-0.267477			-1.02042	-0.310265
-1.01822	-0.268563			-1.01926	-0.311127
-1.01706	-0.268879			-1.01809	-0.310903
-1.01589	-0.269153			-1.01693	-0.310609
-1.01473	-0.269199			-1.01577	-0.310614
-1.01357	-0.269027			-1.0146	-0.310784
-1.0124	-0.268377			-1.01344	-0.311345
-1.01124	-0.267563			-1.01227	-0.312385
-1.01008	-0.265794			-1.01111	-0.313149
-1.00891	-0.264253			-1.00994	-0.312806
-1.00775	-0.261968			-1.00878	-0.310796
-1.00659	-0.259902			-1.00762	-0.309359
-1.00542	-0.257597			-1.00645	-0.308975
-1.00426	-0.255774			-1.00529	-0.308768
-1.0031	-0.253883			-1.00412	-0.307603
-1.00193	-0.251186			-1.00296	-0.306134
-1.00077	-0.249082			-1.00179	-0.304512
-0.999604	-0.247744			-1.00063	-0.302343
-0.998441	-0.247017			-0.999465	-0.299883
-0.997277	-0.246956			-0.9983	-0.298586
-0.996113	-0.246158			-0.997136	-0.296264
-0.99495	-0.245347			-0.995971	-0.294049
-0.993786	-0.244251			-0.994807	-0.292283
-0.992622	-0.242507			-0.993643	-0.291327
-0.991459	-0.24177			-0.992478	-0.291119
-0.990295	-0.242362			-0.991314	-0.290418
-0.989131	-0.242796			-0.990149	-0.28906
-0.987968	-0.243404			-0.988985	-0.286926
-0.986804	-0.242979			-0.98782	-0.284743
-0.98564	-0.242557			-0.986656	-0.282959
-0.984477	-0.241836			-0.985492	-0.280356
-0.983313	-0.24054			-0.984327	-0.279288
-0.982149	-0.241241			-0.983163	-0.278547
-0.980986	-0.243243			-0.981998	-0.279278
-0.979822	-0.244076			-0.980834	-0.28006
-0.978658	-0.24431			-0.97967	-0.279878
-0.977495	-0.244114			-0.978505	-0.279274
-0.976331	-0.24374			-0.977341	-0.278725
-0.975168	-0.243472			-0.976176	-0.278974
-0.974004	-0.243652			-0.975012	-0.278993
-0.97284	-0.243789			-0.973847	-0.278949
-0.971677	-0.243664			-0.972683	-0.27896
-0.970513	-0.243196			-0.971519	-0.279245
-0.969349	-0.241764			-0.970354	-0.279631
-0.968186	-0.239542			-0.96919	-0.280929
-0.967022	-0.23766			-0.968025	-0.282344
-0.965858	-0.233281			-0.966861	-0.282764
-0.964695	-0.228398			-0.965696	-0.281714
-0.963531	-0.223793			-0.964532	-0.280571
-0.962367	-0.217389			-0.963368	-0.278103
-0.961204	-0.209045			-0.962203	-0.27606
-0.96004	-0.198438			-0.961039	-0.274556
-0.958877	-0.18924			-0.959874	-0.273536
-0.957713	-0.181584			-0.95871	-0.272976
-0.956549	-0.17401			-0.957546	-0.271412
-0.955386	-0.167539			-0.956381	-0.269595
-0.954222	-0.16217			-0.955217	-0.265848
-0.953058	-0.157608			-0.954052	-0.262662
-0.951895	-0.153347			-0.952888	-0.260574
-0.950731	-0.14937			-0.951723	-0.260516
-0.949567	-0.146727			-0.950559	-0.261927
-0.948404	-0.144913			-0.949395	-0.262947
-0.94724	-0.142613			-0.94823	-0.262526
-0.946076	-0.140702			-0.947066	-0.262405
-0.944913	-0.139444			-0.945901	-0.263352
-0.943749	-0.139589			-0.944737	-0.264529
-0.942586	-0.139575			-0.943572	-0.26548
-0.941422	-0.138319			-0.942408	-0.26703
-0.940258	-0.135215			-0.941244	-0.269001
-0.939095	-0.128792			-0.940079	-0.270146
-0.937931	-0.120109			-0.938915	-0.27149
-0.936767	-0.11078			-0.93775	-0.273024
-0.935604	-0.099853			-0.936586	-0.274061
-0.93444	-0.087182			-0.935422	-0.276112
-0.933276	-0.071914			-0.934257	-0.277057
-0.932113	-0.053751			-0.933093	-0.278359
-0.930949	-0.036154			-0.931928	-0.280513
-0.929785	-0.019667			-0.930764	-0.281818
-0.928622	-0.004843			-0.929599	-0.28332
-0.927458	0.009009			-0.928435	-0.28529
-0.926294	0.024222			-0.927271	-0.288
-0.925131	0.040056			-0.926106	-0.290071
-0.923967	0.05768			-0.924942	-0.290715
-0.922804	0.074174			-0.923777	-0.290819
-0.92164	0.087947			-0.922613	-0.291086
-0.920476	0.100622			-0.921449	-0.292044
-0.919313	0.111618			-0.920284	-0.292947
-0.918149	0.122249			-0.91912	-0.293366
-0.916985	0.133067			-0.917955	-0.29333
-0.915822	0.144193			-0.916791	-0.29362
-0.914658	0.155279			-0.915626	-0.293744
-0.913494	0.166073			-0.914462	-0.294497
-0.912331	0.176028			-0.913298	-0.295955
-0.911167	0.185942			-0.912133	-0.296932
-0.910003	0.19623			-0.910969	-0.29606
-0.90884	0.205572			-0.909804	-0.295391
-0.907676	0.213082			-0.90864	-0.29643
-0.906512	0.219363			-0.907475	-0.298533
-0.905349	0.224866			-0.906311	-0.300561
-0.904185	0.228981			-0.905147	-0.303721
-0.903022	0.231542			-0.903982	-0.306854
-0.901858	0.232656			-0.902818	-0.308962
-0.900694	0.235588			-0.901653	-0.31052
-0.899531	0.240618			-0.900489	-0.312381
-0.898367	0.246157			-0.899325	-0.314649
-0.897203	0.251841			-0.89816	-0.317252
-0.89604	0.258117			-0.896996	-0.320757
-0.894876	0.265086			-0.895831	-0.323615
-0.893712	0.272477			-0.894667	-0.325286
-0.892549	0.281217			-0.893502	-0.326468
-0.891385	0.290966			-0.892338	-0.3269
-0.890221	0.300088			-0.891174	-0.327364
-0.889058	0.308643			-0.890009	-0.327842
-0.887894	0.318888			-0.888845	-0.327445
-0.88673	0.330413			-0.88768	-0.326327
-0.885567	0.342339			-0.886516	-0.325539
-0.884403	0.354358			-0.885351	-0.32586
-0.88324	0.366881			-0.884187	-0.326074
-0.882076	0.380117			-0.883023	-0.325739
-0.880912	0.391404			-0.881858	-0.324785
-0.879749	0.399817			-0.880694	-0.323411
-0.878585	0.407949			-0.879529	-0.322424
-0.877421	0.416116			-0.878365	-0.321331
-0.876258	0.423561			-0.877201	-0.318503
-0.875094	0.430539			-0.876036	-0.315381
-0.87393	0.436248			-0.874872	-0.312883
-0.872767	0.443149			-0.873707	-0.309372
-0.871603	0.452112			-0.872543	-0.306761
-0.870439	0.463699			-0.871378	-0.304245
-0.869276	0.477447			-0.870214	-0.300218
-0.868112	0.49078			-0.86905	-0.295135
-0.866949	0.504695			-0.867885	-0.289021
-0.865785	0.518479			-0.866721	-0.283162
-0.864621	0.533303			-0.865556	-0.27725
-0.863458	0.551894			-0.864392	-0.271104
-0.862294	0.572233			-0.863227	-0.264918
-0.86113	0.594516			-0.862063	-0.257837
-0.859967	0.617344			-0.860899	-0.250503
-0.858803	0.640614			-0.859734	-0.243127
-0.857639	0.664342			-0.85857	-0.236014
-0.856476	0.688881			-0.857405	-0.227884
-0.855312	0.714378			-0.856241	-0.218084
-0.854148	0.741158			-0.855077	-0.207353
-0.852985	0.768387			-0.853912	-0.196801
-0.851821	0.795294			-0.852748	-0.186773
-0.850657	0.824324			-0.851583	-0.176032
-0.849494	0.855264			-0.850419	-0.164877
-0.84833	0.887727			-0.849254	-0.153163
-0.847167	0.921958			-0.84809	-0.140011
-0.846003	0.956824			-0.846926	-0.126897
-0.844839	0.993515			-0.845761	-0.114228
-0.843676	1.03051			-0.844597	-0.100684
-0.842512	1.06684			-0.843432	-0.086065
-0.841348	1.10272			-0.842268	-0.071001
-0.840185	1.13871			-0.841104	-0.054772
-0.839021	1.17557			-0.839939	-0.037752
-0.837857	1.21306			-0.838775	-0.020752
-0.836694	1.25019			-0.83761	-0.00417
-0.83553	1.28635			-0.836446	0.013427
-0.834366	1.32109			-0.835281	0.03258
-0.833203	1.35552			-0.834117	0.051562
-0.832039	1.38878			-0.832953	0.070373
-0.830876	1.42097			-0.831788	0.090125
-0.829712	1.45415			-0.830624	0.109874
-0.828548	1.48821			-0.829459	0.129456
-0.827385	1.52104			-0.828295	0.148649
-0.826221	1.55293			-0.82713	0.169292
-0.825057	1.58403			-0.825966	0.190922
-0.823894	1.61364			-0.824802	0.212462
-0.82273	1.64242			-0.823637	0.233564
-0.821566	1.67063			-0.822473	0.253546
-0.820403	1.69788			-0.821308	0.274512
-0.819239	1.72408			-0.820144	0.295967
-0.818075	1.74856			-0.81898	0.316005
-0.816912	1.77218			-0.817815	0.335318
-0.815748	1.7936			-0.816651	0.356031
-0.814584	1.81347			-0.815486	0.376917
-0.813421	1.83155			-0.814322	0.397089
-0.812257	1.84778			-0.813157	0.417322
-0.811094	1.8621			-0.811993	0.43748
-0.80993	1.87633			-0.810829	0.457166
-0.808766	1.8888			-0.809664	0.475673
-0.807603	1.90094			-0.8085	0.493809
-0.806439	1.91211			-0.807335	0.511912
-0.805275	1.92151			-0.806171	0.529885
-0.804112	1.93013			-0.805007	0.547806
-0.802948	1.93797			-0.803842	0.564792
-0.801784	1.9446			-0.802678	0.581738
-0.800621	1.95045			-0.801513	0.59857
-0.799457	1.95547			-0.800349	0.615382
-0.798293	1.95929			-0.799184	0.631298
-0.79713	1.96162			-0.79802	0.646607
-0.795966	1.96359			-0.796856	0.66223
-0.794802	1.9656			-0.795691	0.677886
-0.793639	1.96588			-0.794527	0.692326
-0.792475	1.96338			-0.793362	0.704407
-0.791312	1.95944			-0.792198	0.716122
-0.790148	1.95523			-0.791034	0.728637
-0.788984	1.9488			-0.789869	0.741255
-0.787821	1.94175			-0.788705	0.752967
-0.786657	1.93255			-0.78754	0.764329
-0.785493	1.9219			-0.786376	0.775158
-0.78433	1.91124			-0.785211	0.785016
-0.783166	1.89941			-0.784047	0.794706
-0.782002	1.88633			-0.782883	0.803662
-0.780839	1.87397			-0.781718	0.812018
-0.779675	1.86081			-0.780554	0.820281
-0.778511	1.84791			-0.779389	0.827936
-0.777348	1.83599			-0.778225	0.833852
-0.776184	1.82268			-0.77706	0.838791
-0.77502	1.80785			-0.775896	0.84345
-0.773857	1.79371			-0.774732	0.847877
-0.772693	1.77931			-0.773567	0.851294
-0.77153	1.76499			-0.772403	0.854314
-0.770366	1.74915			-0.771238	0.856976
-0.769202	1.73558			-0.770074	0.860531
-0.768039	1.72165			-0.76891	0.863428
-0.766875	1.70768			-0.767745	0.865342
-0.765711	1.69388			-0.766581	0.866167
-0.764548	1.68006			-0.765416	0.867451
-0.763384	1.66671			-0.764252	0.868596
-0.76222	1.65405			-0.763087	0.868436
-0.761057	1.64084			-0.761923	0.868186
-0.759893	1.62683			-0.760759	0.868191
-0.758729	1.61299			-0.759594	0.868218
-0.757566	1.60111			-0.75843	0.867002
-0.756402	1.58918			-0.757265	0.864777
-0.755239	1.57808			-0.756101	0.863159
-0.754075	1.56566			-0.754936	0.861891
-0.752911	1.55355			-0.753772	0.860941
-0.751748	1.54105			-0.752608	0.858923
-0.750584	1.52889			-0.751443	0.857236
-0.74942	1.51582			-0.750279	0.855174
-0.748257	1.50377			-0.749114	0.852935
-0.747093	1.49331			-0.74795	0.852569
-0.745929	1.48225			-0.746786	0.852751
-0.744766	1.47059			-0.745621	0.852166
-0.743602	1.45909			-0.744457	0.850647
-0.742438	1.44737			-0.743292	0.848488
-0.741275	1.43772			-0.742128	0.846265
-0.740111	1.42764			-0.740963	0.84475
-0.738948	1.41764			-0.739799	0.842909
-0.737784	1.40703			-0.738635	0.840947
-0.73662	1.39513			-0.73747	0.839531
-0.735457	1.38424			-0.736306	0.837669
-0.734293	1.37457			-0.735141	0.836144
-0.733129	1.36486			-0.733977	0.834941
-0.731966	1.35426			-0.732813	0.832895
-0.730802	1.34431			-0.731648	0.830802
-0.729638	1.33338			-0.730484	0.829173
-0.728475	1.32241			-0.729319	0.827353
-0.727311	1.31214			-0.728155	0.825855
-0.726147	1.30176			-0.72699	0.824887
-0.724984	1.29214			-0.725826	0.823226
-0.72382	1.28418			-0.724662	0.820755
-0.722656	1.274			-0.723497	0.817872
-0.721493	1.26493			-0.722333	0.815216
-0.720329	1.25531			-0.721168	0.813363
-0.719166	1.24599			-0.720004	0.812928
-0.718002	1.23769			-0.718839	0.81157
-0.716838	1.22925			-0.717675	0.810412
-0.715675	1.2196			-0.716511	0.80993
-0.714511	1.21027			-0.715346	0.808399
-0.713347	1.20171			-0.714182	0.806871
-0.712184	1.1944			-0.713017	0.805772
-0.71102	1.18615			-0.711853	0.803993
-0.709856	1.17796			-0.710689	0.802085
-0.708693	1.17024			-0.709524	0.800069
-0.707529	1.1622			-0.70836	0.79825
-0.706365	1.15452			-0.707195	0.796308
-0.705202	1.14701			-0.706031	0.794589
-0.704038	1.13831			-0.704866	0.793136
-0.702874	1.13061			-0.703702	0.791735
-0.701711	1.1245			-0.702538	0.791918
-0.700547	1.11818			-0.701373	0.792063
-0.699383	1.11161			-0.700209	0.792082
-0.69822	1.10473			-0.699044	0.792655
-0.697056	1.09711			-0.69788	0.793613
-0.695893	1.09169			-0.696715	0.794848
-0.694729	1.08598			-0.695551	0.794446
-0.693565	1.08083			-0.694387	0.794979
-0.692402	1.07604			-0.693222	0.795436
-0.691238	1.07104			-0.692058	0.796269
-0.690074	1.06453			-0.690893	0.798563
-0.688911	1.05753			-0.689729	0.798861
-0.687747	1.0513			-0.688565	0.798902
-0.686583	1.04562			-0.6874	0.799529
-0.68542	1.03992			-0.686236	0.800699
-0.684256	1.03448			-0.685071	0.801811
-0.683092	1.02844			-0.683907	0.804621
-0.681929	1.02387			-0.682742	0.805725
-0.680765	1.0215			-0.681578	0.807989
-0.679602	1.01533			-0.680414	0.81115
-0.678438	1.00996			-0.679249	0.813783
-0.677274	1.00395			-0.678085	0.816353
-0.676111	0.9979			-0.67692	0.819243
-0.674947	0.991794			-0.675756	0.8215
-0.673783	0.98605			-0.674592	0.824834
-0.67262	0.980265			-0.673427	0.828439
-0.671456	0.976046			-0.672263	0.832346
-0.670292	0.972319			-0.671098	0.836271
-0.669129	0.966468			-0.669934	0.839478
-0.667965	0.961842			-0.668769	0.841713
-0.666801	0.958111			-0.667605	0.844833
-0.665638	0.953935			-0.666441	0.848781
-0.664474	0.949325			-0.665276	0.853027
-0.663311	0.943475			-0.664112	0.856611
-0.662147	0.939209			-0.662947	0.861863
-0.660983	0.933641			-0.661783	0.866371
-0.65982	0.928168			-0.660618	0.871987
-0.658656	0.923767			-0.659454	0.876345
-0.657492	0.919095			-0.65829	0.880797
-0.656329	0.916144			-0.657125	0.885835
-0.655165	0.912435			-0.655961	0.891822
-0.654001	0.90846			-0.654796	0.897259
-0.652838	0.90465			-0.653632	0.903916
-0.651674	0.90073			-0.652467	0.911046
-0.65051	0.89717			-0.651303	0.918255
-0.649347	0.893017			-0.650139	0.926865
-0.648183	0.889231			-0.648974	0.934882
-0.64702	0.886132			-0.64781	0.942048
-0.645856	0.882429			-0.646645	0.950719
-0.644692	0.878927			-0.645481	0.95984
-0.643529	0.874116			-0.644317	0.966131
-0.642365	0.869831			-0.643152	0.972314
-0.641201	0.863882			-0.641988	0.980443
-0.640038	0.859701			-0.640823	0.98755
-0.638874	0.855284			-0.639659	0.993952
-0.63771	0.850854			-0.638494	1.0008
-0.636547	0.846676			-0.63733	1.00839
-0.635383	0.842236			-0.636166	1.0164
-0.634219	0.838122			-0.635001	1.02496
-0.633056	0.832813			-0.633837	1.03301
-0.631892	0.829068			-0.632672	1.0391
-0.630728	0.825938			-0.631508	1.04622
-0.629565	0.822963			-0.630344	1.05429
-0.628401	0.818685			-0.629179	1.06316
-0.627237	0.814904			-0.628015	1.07197
-0.626074	0.81188			-0.62685	1.082
-0.62491	0.808558			-0.625686	1.09259
-0.623747	0.802846			-0.624521	1.10279
-0.622583	0.795766			-0.623357	1.11334
-0.621419	0.792684			-0.622193	1.12487
-0.620256	0.789877			-0.621028	1.13447
-0.619092	0.787123			-0.619864	1.14403
-0.617928	0.784749			-0.618699	1.1538
-0.616765	0.78221			-0.617535	1.16479
-0.615601	0.779183			-0.616371	1.17617
-0.614437	0.776794			-0.615206	1.18813
-0.613274	0.773312			-0.614042	1.19996
-0.61211	0.769797			-0.612877	1.21168
-0.610946	0.767606			-0.611713	1.22369
-0.609783	0.76535			-0.610548	1.23673
-0.608619	0.762241			-0.609384	1.24981
-0.607455	0.759596			-0.60822	1.26377
-0.606292	0.75684			-0.607055	1.27749
-0.605128	0.755467			-0.605891	1.2931
-0.603965	0.753605			-0.604726	1.30663
-0.602801	0.752045			-0.603562	1.32017
-0.601637	0.749813			-0.602397	1.33363
-0.600474	0.747202			-0.601233	1.34926
-0.59931	0.745165			-0.600069	1.3641
-0.598146	0.743203			-0.598904	1.3808
-0.596983	0.741057			-0.59774	1.3962
-0.595819	0.738701			-0.596575	1.41318
-0.594655	0.736338			-0.595411	1.42945
-0.593492	0.734265			-0.594247	1.44548
-0.592328	0.731273			-0.593082	1.46256
-0.591164	0.729599			-0.591918	1.47855
-0.590001	0.72802			-0.590753	1.49617
-0.588837	0.724729			-0.589589	1.51652
-0.587674	0.722421			-0.588424	1.53571
-0.58651	0.719875			-0.58726	1.55432
-0.585346	0.719156			-0.586096	1.57386
-0.584183	0.717746			-0.584931	1.59342
-0.583019	0.717188			-0.583767	1.61265
-0.581855	0.715776			-0.582602	1.63358
-0.580692	0.714963			-0.581438	1.65527
-0.579528	0.712967			-0.580274	1.67655
-0.578364	0.711169			-0.579109	1.69706
-0.577201	0.709231			-0.577945	1.71901
-0.576037	0.706686			-0.57678	1.7414
-0.574873	0.705591			-0.575616	1.76694
-0.57371	0.704259			-0.574451	1.79226
-0.572546	0.702489			-0.573287	1.81747
-0.571383	0.699598			-0.572123	1.84148
-0.570219	0.698199			-0.570958	1.86677
-0.569055	0.697324			-0.569794	1.89251
-0.567892	0.696751			-0.568629	1.91807
-0.566728	0.694919			-0.567465	1.94305
-0.565564	0.693725			-0.5663	1.96956
-0.564401	0.692766			-0.565136	1.99717
-0.563237	0.692404			-0.563972	2.02397
-0.562073	0.694785			-0.562807	2.05163
-0.56091	0.695006			-0.561643	2.08026
-0.559746	0.693406			-0.560478	2.11027
-0.558582	0.692126			-0.559314	2.14109
-0.557419	0.690886			-0.55815	2.17161
-0.556255	0.689047			-0.556985	2.2023
-0.555092	0.687846			-0.555821	2.23253
-0.553928	0.686546			-0.554656	2.26429
-0.552764	0.684677			-0.553492	2.29642
-0.551601	0.682989			-0.552327	2.32904
-0.550437	0.681267			-0.551163	2.3635
-0.549273	0.679244			-0.549999	2.39681
-0.54811	0.67753			-0.548834	2.43171
-0.546946	0.675416			-0.54767	2.46564
-0.545782	0.672368			-0.546505	2.50084
-0.544619	0.670419			-0.545341	2.5368
-0.543455	0.668841			-0.544176	2.57308
-0.542291	0.667072			-0.543012	2.60992
-0.541128	0.666022			-0.541848	2.64843
-0.539964	0.664374			-0.540683	2.68579
-0.5388	0.662071			-0.539519	2.72421
-0.537637	0.660536			-0.538354	2.76253
-0.536473	0.657974			-0.53719	2.80162
-0.535309	0.655766			-0.536026	2.84307
-0.534146	0.654018			-0.534861	2.88507
-0.532982	0.651944			-0.533697	2.92826
-0.531819	0.649789			-0.532532	2.97012
-0.530655	0.649104			-0.531368	3.01275
-0.529491	0.649131			-0.530203	3.05492
-0.528328	0.648161			-0.529039	3.09756
-0.527164	0.645668			-0.527875	3.14169
-0.526	0.643971			-0.52671	3.18636
-0.524837	0.641701			-0.525546	3.22713
-0.523673	0.639143			-0.524381	3.27088
-0.522509	0.636703			-0.523217	3.31765
-0.521346	0.634982			-0.522053	3.3655
-0.520182	0.633058			-0.520888	3.41406
-0.519018	0.631132			-0.519724	3.46201
-0.517855	0.629586			-0.518559	3.5115
-0.516691	0.627722			-0.517395	3.55959
-0.515527	0.625881			-0.51623	3.60879
-0.514364	0.624228			-0.515066	3.6581
-0.5132	0.622803			-0.513902	3.70956
-0.512037	0.620518			-0.512737	3.76093
-0.510873	0.618686			-0.511573	3.81328
-0.509709	0.617001			-0.510408	3.8676
-0.508546	0.614804			-0.509244	3.92299
-0.507382	0.613501			-0.508079	3.97885
-0.506218	0.612067			-0.506915	4.03521
-0.505055	0.610032			-0.505751	4.09105
-0.503891	0.605336			-0.504586	4.14891
-0.502727	0.601825			-0.503422	4.20811
-0.501564	0.60091			-0.502257	4.26645
-0.5004	0.599377			-0.501093	4.32376
-0.499236	0.597818			-0.499929	4.38227
-0.498073	0.596184			-0.498764	4.44258
-0.496909	0.594587			-0.4976	4.5043
-0.495746	0.593244			-0.496435	4.56629
-0.494582	0.592405			-0.495271	4.62989
-0.493418	0.591699			-0.494106	4.69386
-0.492255	0.590881			-0.492942	4.75553
-0.491091	0.589501			-0.491778	4.81932
-0.489927	0.587795			-0.490613	4.88194
-0.488764	0.585274			-0.489449	4.94446
-0.4876	0.58372			-0.488284	5.00676
-0.486436	0.581951			-0.48712	5.06998
-0.485273	0.580766			-0.485955	5.13651
-0.484109	0.580675			-0.484791	5.2033
-0.482945	0.579887			-0.483627	5.27159
-0.481782	0.578057			-0.482462	5.33996
-0.480618	0.576465			-0.481298	5.41099
-0.479455	0.575656			-0.480133	5.48188
-0.478291	0.575379			-0.478969	5.5532
-0.477127	0.574161			-0.477805	5.62371
-0.475964	0.573344			-0.47664	5.69524
-0.4748	0.572118			-0.475476	5.76524
-0.473636	0.569792			-0.474311	5.8389
-0.472473	0.567157			-0.473147	5.90665
-0.471309	0.565143			-0.471982	5.9725
-0.470145	0.563749			-0.470818	6.04594
-0.468982	0.562398			-0.469654	6.12247
-0.467818	0.560613			-0.468489	6.19896
-0.466654	0.559475			-0.467325	6.27641
-0.465491	0.558915			-0.46616	6.3549
-0.464327	0.558137			-0.464996	6.43383
-0.463163	0.557057			-0.463832	6.514
-0.462	0.55659			-0.462667	6.59154
-0.460836	0.555137			-0.461503	6.67081
-0.459673	0.553945			-0.460338	6.75038
-0.458509	0.553448			-0.459174	6.83011
-0.457345	0.552445			-0.458009	6.91256
-0.456182	0.551224			-0.456845	6.99522
-0.455018	0.550394			-0.455681	7.0791
-0.453854	0.54994			-0.454516	7.1627
-0.452691	0.548944			-0.453352	7.24683
-0.451527	0.547419			-0.452187	7.33123
-0.450363	0.547495			-0.451023	7.41592
-0.4492	0.547016			-0.449858	7.502
-0.448036	0.545454			-0.448694	7.58683
-0.446872	0.544505			-0.44753	7.67134
-0.445709	0.543346			-0.446365	7.75847
-0.444545	0.541994			-0.445201	7.84679
-0.443381	0.540676			-0.444036	7.93628
-0.442218	0.539877			-0.442872	8.02638
-0.441054	0.539462			-0.441708	8.11642
-0.439891	0.538683			-0.440543	8.20548
-0.438727	0.537491			-0.439379	8.29544
-0.437563	0.53616			-0.438214	8.38486
-0.4364	0.534627			-0.43705	8.47439
-0.435236	0.532671			-0.435885	8.5643
-0.434072	0.530508			-0.434721	8.65688
-0.432909	0.529101			-0.433557	8.74936
-0.431745	0.527985			-0.432392	8.84264
-0.430581	0.527351			-0.431228	8.93709
-0.429418	0.527427			-0.430063	9.03197
-0.428254	0.527144			-0.428899	9.12803
-0.42709	0.526037			-0.427734	9.22197
-0.425927	0.524653			-0.42657	9.31633
-0.424763	0.523143			-0.425406	9.41201
-0.423599	0.522001			-0.424241	9.50993
-0.422436	0.521204			-0.423077	9.60529
-0.421272	0.519328			-0.421912	9.70395
-0.420109	0.517381			-0.420748	9.80223
-0.418945	0.515952			-0.419584	9.89108
-0.417781	0.514502			-0.418419	9.98014
-0.416618	0.513948			-0.417255	10.0763
-0.415454	0.514553			-0.41609	10.1759
-0.41429	0.514815			-0.414926	10.2773
-0.413127	0.513751			-0.413761	10.3779
-0.411963	0.512442			-0.412597	10.4782
-0.410799	0.511765			-0.411433	10.5785
-0.409636	0.510606			-0.410268	10.6785
-0.408472	0.508828			-0.409104	10.7794
-0.407308	0.507071			-0.407939	10.8793
-0.406145	0.506419			-0.406775	10.9796
-0.404981	0.505671			-0.405611	11.0803
-0.403818	0.504214			-0.404446	11.1824
-0.402654	0.503742			-0.403282	11.284
-0.40149	0.503711			-0.402117	11.387
-0.400327	0.502881			-0.400953	11.4897
-0.399163	0.501663			-0.399788	11.5913
-0.397999	0.500801			-0.398624	11.6939
-0.396836	0.500067			-0.39746	11.7972
-0.395672	0.499275			-0.396295	11.9014
-0.394508	0.498596			-0.395131	12.0057
-0.393345	0.497979			-0.393966	12.1101
-0.392181	0.496631			-0.392802	12.2145
-0.391017	0.495496			-0.391638	12.3189
-0.389854	0.494437			-0.390473	12.4245
-0.38869	0.492669			-0.389309	12.5291
-0.387526	0.491433			-0.388144	12.6328
-0.386363	0.491129			-0.38698	12.7352
-0.385199	0.490735			-0.385815	12.8374
-0.384036	0.488656			-0.384651	12.9411
-0.382872	0.486655			-0.383487	13.0452
-0.381708	0.485289			-0.382322	13.1494
-0.380545	0.483664			-0.381158	13.2548
-0.379381	0.482579			-0.379993	13.3603
-0.378217	0.482252			-0.378829	13.4656
-0.377054	0.481366			-0.377664	13.5709
-0.37589	0.479897			-0.3765	13.677
-0.374726	0.478832			-0.375336	13.7841
-0.373563	0.477586			-0.374171	13.8908
-0.372399	0.476718			-0.373007	13.9983
-0.371235	0.474943			-0.371842	14.1071
-0.370072	0.473645			-0.370678	14.2141
-0.368908	0.473002			-0.369514	14.3222
-0.367745	0.471629			-0.368349	14.4308
-0.366581	0.470198			-0.367185	14.5342
-0.365417	0.469413			-0.36602	14.629
-0.364254	0.468131			-0.364856	14.7273
-0.36309	0.467434			-0.363691	14.8292
-0.361926	0.466808			-0.362527	14.9339
-0.360763	0.466436			-0.361363	15.0417
-0.359599	0.466325			-0.360198	15.148
-0.358435	0.465797			-0.359034	15.2528
-0.357272	0.464878			-0.357869	15.3573
-0.356108	0.463711			-0.356705	15.4598
-0.354944	0.462547			-0.35554	15.562
-0.353781	0.461475			-0.354376	15.6646
-0.352617	0.459882			-0.353212	15.7677
-0.351453	0.458738			-0.352047	15.871
-0.35029	0.458649			-0.350883	15.9742
-0.349126	0.458509			-0.349718	16.0791
-0.347962	0.458524			-0.348554	16.1845
-0.346799	0.45753			-0.34739	16.2885
-0.345635	0.45678			-0.346225	16.3941
-0.344472	0.454633			-0.345061	16.4997
-0.343308	0.453104			-0.343896	16.6046
-0.342144	0.451087			-0.342732	16.7103
-0.340981	0.450342			-0.341567	16.8155
-0.339817	0.44999			-0.340403	16.9197
-0.338653	0.448323			-0.339239	17.0229
-0.33749	0.447322			-0.338074	17.1255
-0.336326	0.446628			-0.33691	17.228
-0.335162	0.444993			-0.335745	17.3294
-0.333999	0.443121			-0.334581	17.4309
-0.332835	0.441506			-0.333417	17.5308
-0.331671	0.440761			-0.332252	17.6303
-0.330508	0.440448			-0.331088	17.7315
-0.329344	0.439917			-0.329923	17.8322
-0.328181	0.438771			-0.328759	17.9336
-0.327017	0.437753			-0.327594	18.0355
-0.325853	0.437855			-0.32643	18.1355
-0.32469	0.43762			-0.325266	18.2358
-0.323526	0.436931			-0.324101	18.3364
-0.322362	0.436171			-0.322937	18.4358
-0.321199	0.43572			-0.321772	18.5348
-0.320035	0.434225			-0.320608	18.6333
-0.318871	0.433188			-0.319443	18.7313
-0.317708	0.432784			-0.318279	18.8288
-0.316544	0.432126			-0.317115	18.9254
-0.31538	0.432204			-0.31595	19.0226
-0.314217	0.431992			-0.314786	19.1195
-0.313053	0.43241			-0.313621	19.2124
-0.311889	0.431994			-0.312457	19.3004
-0.310726	0.430456			-0.311293	19.3914
-0.309562	0.429163			-0.310128	19.4857
-0.308399	0.428236			-0.308964	19.5815
-0.307235	0.427243			-0.307799	19.6779
-0.306071	0.426492			-0.306635	19.7737
-0.304908	0.42516			-0.30547	19.8692
-0.303744	0.424406			-0.304306	19.9626
-0.30258	0.423834			-0.303142	20.0534
-0.301417	0.423214			-0.301977	20.1449
-0.300253	0.422418			-0.300813	20.2384
-0.299089	0.421873			-0.299648	20.3316
-0.297926	0.420842			-0.298484	20.4245
-0.296762	0.420289			-0.297319	20.5182
-0.295598	0.419452			-0.296155	20.612
-0.294435	0.418987			-0.294991	20.7045
-0.293271	0.418038			-0.293826	20.7966
-0.292108	0.417792			-0.292662	20.8872
-0.290944	0.41717			-0.291497	20.9762
-0.28978	0.414326			-0.290333	21.0634
-0.288617	0.412215			-0.289169	21.1506
-0.287453	0.411312			-0.288004	21.2367
-0.286289	0.411086			-0.28684	21.3217
-0.285126	0.410321			-0.285675	21.4063
-0.283962	0.409575			-0.284511	21.4909
-0.282798	0.409672			-0.283346	21.5765
-0.281635	0.40887			-0.282182	21.663
-0.280471	0.408273			-0.281018	21.7501
-0.279307	0.40743			-0.279853	21.8367
-0.278144	0.406363			-0.278689	21.9233
-0.27698	0.406367			-0.277524	22.0097
-0.275817	0.405948			-0.27636	22.0946
-0.274653	0.405045			-0.275196	22.1782
-0.273489	0.404528			-0.274031	22.2615
-0.272326	0.404131			-0.272867	22.3444
-0.271162	0.401978			-0.271702	22.4262
-0.269998	0.400768			-0.270538	22.5082
-0.268835	0.399259			-0.269373	22.591
-0.267671	0.397662			-0.268209	22.6735
-0.266507	0.396424			-0.267045	22.7548
-0.265344	0.393737			-0.26588	22.8361
-0.26418	0.39305			-0.264716	22.917
-0.263016	0.392111			-0.263551	22.9976
-0.261853	0.39155			-0.262387	23.0778
-0.260689	0.391017			-0.261222	23.1586
-0.259525	0.391124			-0.260058	23.2333
-0.258362	0.39055			-0.258894	23.3044
-0.257198	0.389674			-0.257729	23.3784
-0.256034	0.388117			-0.256565	23.4557
-0.254871	0.386236			-0.2554	23.533
-0.253707	0.384617			-0.254236	23.6104
-0.252544	0.384088			-0.253072	23.6873
-0.25138	0.383566			-0.251907	23.7642
-0.250216	0.382466			-0.250743	23.8404
-0.249053	0.382198			-0.249578	23.9143
-0.247889	0.382479			-0.248414	23.987
-0.246725	0.382224			-0.247249	24.0595
-0.245562	0.381471			-0.246085	24.1324
-0.244398	0.3797			-0.244921	24.2056
-0.243234	0.37766			-0.243756	24.2785
-0.242071	0.375926			-0.242592	24.3501
-0.240907	0.375032			-0.241427	24.4203
-0.239743	0.374375			-0.240263	24.4902
-0.23858	0.373178			-0.239098	24.5601
-0.237416	0.37181			-0.237934	24.6286
-0.236253	0.371249			-0.23677	24.6972
-0.235089	0.371415			-0.235605	24.7668
-0.233925	0.370072			-0.234441	24.8367
-0.232762	0.368712			-0.233276	24.9063
-0.231598	0.368521			-0.232112	24.9754
-0.230434	0.367401			-0.230948	25.044
-0.229271	0.367243			-0.229783	25.1119
-0.228107	0.36619			-0.228619	25.1798
-0.226943	0.364957			-0.227454	25.247
-0.22578	0.364801			-0.22629	25.3134
-0.224616	0.362495			-0.225125	25.3784
-0.223452	0.36039			-0.223961	25.4418
-0.222289	0.359867			-0.222797	25.5038
-0.221125	0.358582			-0.221632	25.5655
-0.219961	0.357194			-0.220468	25.6265
-0.218798	0.35553			-0.219303	25.6871
-0.217634	0.354065			-0.218139	25.7481
-0.216471	0.3535			-0.216974	25.8093
-0.215307	0.351305			-0.21581	25.871
-0.214143	0.34947			-0.214646	25.9333
-0.21298	0.34892			-0.213481	25.9944
-0.211816	0.348788			-0.212317	26.0541
-0.210652	0.349078			-0.211152	26.1129
-0.209489	0.349147			-0.209988	26.1713
-0.208325	0.348822			-0.208824	26.229
-0.207161	0.349163			-0.207659	26.2852
-0.205998	0.349083			-0.206495	26.3367
-0.204834	0.348142			-0.20533	26.3863
-0.20367	0.347403			-0.204166	26.4387
-0.202507	0.34577			-0.203001	26.4928
-0.201343	0.345328			-0.201837	26.5472
-0.20018	0.345423			-0.200673	26.602
-0.199016	0.344658			-0.199508	26.656
-0.197852	0.34371			-0.198344	26.7096
-0.196689	0.343305			-0.197179	26.7618
-0.195525	0.343373			-0.196015	26.8127
-0.194361	0.342109			-0.194851	26.8628
-0.193198	0.342152			-0.193686	26.9123
-0.192034	0.341236			-0.192522	26.9624
-0.19087	0.340701			-0.191357	27.0122
-0.189707	0.338326			-0.190193	27.0613
-0.188543	0.33757			-0.189028	27.1109
-0.187379	0.335926			-0.187864	27.1609
-0.186216	0.335803			-0.1867	27.2099
-0.185052	0.335414			-0.185535	27.2577
-0.183888	0.335073			-0.184371	27.3053
-0.182725	0.334158			-0.183206	27.3529
-0.181561	0.334188			-0.182042	27.4002
-0.180398	0.333346			-0.180878	27.4467
-0.179234	0.333437			-0.179713	27.492
-0.17807	0.332895			-0.178549	27.5373
-0.176907	0.331759			-0.177384	27.5818
-0.175743	0.330994			-0.17622	27.6252
-0.174579	0.330629			-0.175055	27.6676
-0.173416	0.330974			-0.173891	27.7103
-0.172252	0.331204			-0.172727	27.7534
-0.171088	0.330191			-0.171562	27.7957
-0.169925	0.330716			-0.170398	27.8375
-0.168761	0.331185			-0.169233	27.8794
-0.167597	0.330651			-0.168069	27.9212
-0.166434	0.331664			-0.166904	27.9629
-0.16527	0.332005			-0.16574	28.0049
-0.164106	0.33148			-0.164576	28.0472
-0.162943	0.330637			-0.163411	28.0882
-0.161779	0.330177			-0.162247	28.1288
-0.160616	0.330122			-0.161082	28.1676
-0.159452	0.330903			-0.159918	28.2055
-0.158288	0.329471			-0.158754	28.244
-0.157125	0.329712			-0.157589	28.2805
-0.155961	0.328752			-0.156425	28.3163
-0.154797	0.327985			-0.15526	28.3523
-0.153634	0.32738			-0.154096	28.387
-0.15247	0.325512			-0.152931	28.4186
-0.151306	0.324277			-0.151767	28.4504
-0.150143	0.323001			-0.150603	28.4855
-0.148979	0.322369			-0.149438	28.5194
-0.147815	0.321658			-0.148274	28.5528
-0.146652	0.321255			-0.147109	28.5877
-0.145488	0.320379			-0.145945	28.6233
-0.144324	0.320116			-0.144781	28.6582
-0.143161	0.318611			-0.143616	28.6917
-0.141997	0.317432			-0.142452	28.7245
-0.140834	0.317279			-0.141287	28.7566
-0.13967	0.318858			-0.140123	28.7877
-0.138506	0.318657			-0.138958	28.8175
-0.137343	0.317602			-0.137794	28.8477
-0.136179	0.317753			-0.13663	28.8775
-0.135015	0.316918			-0.135465	28.9063
-0.133852	0.316557			-0.134301	28.9352
-0.132688	0.316158			-0.133136	28.9649
-0.131524	0.316403			-0.131972	28.995
-0.130361	0.31545			-0.130807	29.0249
-0.129197	0.31537			-0.129643	29.0535
-0.128033	0.314561			-0.128479	29.0811
-0.12687	0.313526			-0.127314	29.1082
-0.125706	0.31251			-0.12615	29.1354
-0.124543	0.311711			-0.124985	29.163
-0.123379	0.309533			-0.123821	29.1905
-0.122215	0.308374			-0.122657	29.2167
-0.121052	0.307341			-0.121492	29.2434
-0.119888	0.306448			-0.120328	29.269
-0.118724	0.30647			-0.119163	29.2935
-0.117561	0.304992			-0.117999	29.3177
-0.116397	0.304156			-0.116834	29.3432
-0.115233	0.303155			-0.11567	29.3682
-0.11407	0.302244			-0.114506	29.3926
-0.112906	0.301693			-0.113341	29.416
-0.111742	0.300856			-0.112177	29.4404
-0.110579	0.29966			-0.111012	29.4642
-0.109415	0.299545			-0.109848	29.4866
-0.108252	0.298015			-0.108683	29.5084
-0.107088	0.296642			-0.107519	29.5298
-0.105924	0.296584			-0.106355	29.5503
-0.104761	0.296573			-0.10519	29.5709
-0.103597	0.297127			-0.104026	29.5911
-0.102433	0.296609			-0.102861	29.6117
-0.10127	0.29524			-0.101697	29.6317
-0.100106	0.294934			-0.100533	29.65
-0.098942	0.294949			-0.099368	29.6687
-0.097779	0.295897			-0.098204	29.687
-0.096615	0.296655			-0.097039	29.7062
-0.095451	0.295607			-0.095875	29.7261
-0.094288	0.29602			-0.09471	29.7465
-0.093124	0.294647			-0.093546	29.7657
-0.09196	0.293574			-0.092382	29.7832
-0.090797	0.29255			-0.091217	29.8027
-0.089633	0.292923			-0.090053	29.8221
-0.08847	0.292154			-0.088888	29.8398
-0.087306	0.292637			-0.087724	29.8565
-0.086142	0.292426			-0.086559	29.8735
-0.084979	0.291662			-0.085395	29.8904
-0.083815	0.291166			-0.084231	29.9065
-0.082651	0.290595			-0.083066	29.9223
-0.081488	0.287452			-0.081902	29.9376
-0.080324	0.285606			-0.080737	29.9536
-0.07916	0.285317			-0.079573	29.9686
-0.077997	0.284307			-0.078409	29.9844
-0.076833	0.283457			-0.077244	30.0014
-0.075669	0.284479			-0.07608	30.0168
-0.074506	0.284274			-0.074915	30.031
-0.073342	0.283514			-0.073751	30.0449
-0.072178	0.284341			-0.072586	30.0566
-0.071015	0.28338			-0.071422	30.0679
-0.069851	0.282888			-0.070258	30.08
-0.068688	0.282993			-0.069093	30.0942
-0.067524	0.282289			-0.067929	30.1083
-0.06636	0.281264			-0.066764	30.1203
-0.065197	0.281335			-0.0656	30.1313
-0.064033	0.282518			-0.064436	30.1437
-0.062869	0.282623			-0.063271	30.1546
-0.061706	0.281453			-0.062107	30.1655
-0.060542	0.280072			-0.060942	30.1759
-0.059378	0.280185			-0.059778	30.1871
-0.058215	0.279308			-0.058613	30.1976
-0.057051	0.278872			-0.057449	30.2077
-0.055887	0.278324			-0.056285	30.2169
-0.054724	0.277048			-0.05512	30.2276
-0.05356	0.276099			-0.053956	30.2373
-0.052396	0.275195			-0.052791	30.2449
-0.051233	0.274252			-0.051627	30.2524
-0.050069	0.273952			-0.050462	30.2606
-0.048906	0.274777			-0.049298	30.2698
-0.047742	0.273507			-0.048134	30.2784
-0.046578	0.272579			-0.046969	30.2858
-0.045415	0.270713			-0.045805	30.2935
-0.044251	0.269347			-0.04464	30.3008
-0.043087	0.268747			-0.043476	30.3091
-0.041924	0.268439			-0.042312	30.318
-0.04076	0.267711			-0.041147	30.3241
-0.039596	0.266721			-0.039983	30.3303
-0.038433	0.265492			-0.038818	30.3369
-0.037269	0.2654			-0.037654	30.3431
-0.036105	0.26467			-0.036489	30.3486
-0.034942	0.265037			-0.035325	30.3531
-0.033778	0.265495			-0.034161	30.3584
-0.032614	0.265937			-0.032996	30.3625
-0.031451	0.265291			-0.031832	30.3662
-0.030287	0.26395			-0.030667	30.371
-0.029124	0.262191			-0.029503	30.3755
-0.02796	0.261247			-0.028339	30.3781
-0.026796	0.261408			-0.027174	30.3814
-0.025633	0.261144			-0.02601	30.3856
-0.024469	0.260046			-0.024845	30.3899
-0.023305	0.260428			-0.023681	30.3936
-0.022142	0.260611			-0.022516	30.3979
-0.020978	0.25983			-0.021352	30.4021
-0.019814	0.11728			-0.020188	25.4224
-0.018651	-0.001191			-0.019023	0.000135
-0.017487	-0.003385			-0.017859	0.001039
-0.016323	-0.004397			-0.016694	0.002706
-0.01516	-0.004525			-0.01553	0.005097
-0.013996	-0.005936			-0.014365	0.008011
-0.012833	-0.00641			-0.013201	0.011175
-0.011669	-0.00669			-0.012037	0.013401
-0.010505	-0.007268			-0.010872	0.013452
-0.009342	-0.006943			-0.009708	0.012748
-0.008178	-0.006922			-0.008543	0.012885
-0.007014	-0.007729			-0.007379	0.012803
-0.005851	-0.009267			-0.006214	0.011813
-0.004687	-0.010107			-0.00505	0.01195
-0.003523	-0.009265			-0.003886	0.012013
-0.00236	-0.009984			-0.002721	0.011263
-0.001196	-0.009722			-0.001557	0.007633
-3.2e-05	-0.009961			-0.000392	0.001825
0.001131	-0.011349			0.000772	0.000247
0.002295	-0.01266			0.001936	-0.002548
0.003458	-0.013741			0.003101	-0.005656
0.004622	-0.012922			0.004265	-0.009077
0.005786	-0.013327			0.00543	-0.013287
0.006949	-0.012812			0.006594	-0.016713
0.008113	-0.012547			0.007758	-0.020196
0.009277	-0.012886			0.008923	-0.023625
0.01044	-0.013557			0.010087	-0.026735
0.011604	-0.014154			0.011252	-0.030232
0.012768	-0.015143			0.012416	-0.033764
0.013931	-0.015254			0.013581	-0.036692
0.015095	-0.015935			0.014745	-0.039878
0.016259	-0.016172			0.015909	-0.043215
0.017422	-0.016824			0.017074	-0.046781
0.018586	-0.01745			0.018238	-0.050263
0.01975	-0.018143			0.019403	-0.05434
0.020913	-0.019027			0.020567	-0.058195
0.022077	-0.017259			0.021731	-0.062344
0.02324	-0.016389			0.022896	-0.065883
0.024404	-0.016693			0.02406	-0.069805
0.025568	-0.017276			0.025225	-0.074519
0.026731	-0.018377			0.026389	-0.079249
0.027895	-0.018756			0.027554	-0.083952
0.029059	-0.018972			0.028718	-0.088864
0.030222	-0.017888			0.029882	-0.093794
0.031386	-0.018639			0.031047	-0.097987
0.03255	-0.019615			0.032211	-0.101569
0.033713	-0.018767			0.033376	-0.105661
0.034877	-0.019764			0.03454	-0.110607
0.036041	-0.02081			0.035705	-0.116291
0.037204	-0.02177			0.036869	-0.122617
0.038368	-0.020762			0.038033	-0.128364
0.039531	-0.022678			0.039198	-0.134228
0.040695	-0.023083			0.040362	-0.139292
0.041859	-0.023698			0.041527	-0.145008
0.043023	-0.023494			0.042691	-0.150361
0.044186	-0.024747			0.043856	-0.154872
0.04535	-0.023905			0.04502	-0.159719
0.046513	-0.024188			0.046184	-0.164542
0.047677	-0.02532			0.047349	-0.169919
0.048841	-0.027209			0.048513	-0.175338
0.050004	-0.027327			0.049678	-0.18079
0.051168	-0.028692			0.050842	-0.186855
0.052332	-0.027687			0.052006	-0.193669
0.053495	-0.028472			0.053171	-0.2005
0.054659	-0.02916			0.054335	-0.207162
0.055823	-0.030257			0.0555	-0.213728
0.056986	-0.031418			0.056664	-0.222531
0.05815	-0.031852			0.057829	-0.231848
0.059314	-0.031359			0.058993	-0.239824
0.060477	-0.031734			0.060157	-0.247561
0.061641	-0.031857			0.061322	-0.255585
0.062804	-0.032891			0.062486	-0.263991
0.063968	-0.033404			0.063651	-0.272995
0.065132	-0.034177			0.064815	-0.282965
0.066295	-0.035427			0.065979	-0.293
0.067459	-0.035971			0.067144	-0.303463
0.068623	-0.035436			0.068308	-0.314313
0.069786	-0.036895			0.069473	-0.324922
0.07095	-0.037162			0.070637	-0.336748
0.072114	-0.036928			0.071802	-0.348885
0.073277	-0.037421			0.072966	-0.362059
0.074441	-0.039837			0.07413	-0.375148
0.075605	-0.040846			0.075295	-0.387543
0.076768	-0.040838			0.076459	-0.400704
0.077932	-0.04177			0.077624	-0.41379
0.079095	-0.042113			0.078788	-0.427893
0.080259	-0.043532			0.079952	-0.442443
0.081423	-0.044742			0.081117	-0.457428
0.082586	-0.046586			0.082281	-0.472331
0.08375	-0.047381			0.083446	-0.487466
0.084914	-0.047008			0.08461	-0.50368
0.086077	-0.046958			0.085775	-0.520003
0.087241	-0.04788			0.086939	-0.535869
0.088405	-0.048885			0.088103	-0.552203
0.089568	-0.048487			0.089268	-0.569507
0.090732	-0.048716			0.090432	-0.586674
0.091896	-0.04963			0.091597	-0.603979
0.093059	-0.049725			0.092761	-0.620704
0.094223	-0.049785			0.093926	-0.63832
0.095387	-0.049575			0.09509	-0.656317
0.09655	-0.050408			0.096254	-0.674748
0.097714	-0.050424			0.097419	-0.69348
0.098877	-0.050771			0.098583	-0.712131
0.100041	-0.051396			0.099748	-0.730819
0.101205	-0.05309			0.100912	-0.749876
0.102368	-0.053679			0.102077	-0.769839
0.103532	-0.055205			0.103241	-0.789755
0.104696	-0.056046			0.104405	-0.810364
0.105859	-0.056173			0.10557	-0.831259
0.107023	-0.055105			0.106734	-0.852595
0.108187	-0.055744			0.107899	-0.874707
0.10935	-0.055162			0.109063	-0.896406
0.110514	-0.056612			0.110227	-0.918108
0.111678	-0.057817			0.111392	-0.940546
0.112841	-0.058146			0.112556	-0.963635
0.114005	-0.058174			0.113721	-0.986098
0.115168	-0.057552			0.114885	-1.00699
0.116332	-0.058549			0.11605	-1.02796
0.117496	-0.06019			0.117214	-1.05027
0.118659	-0.060124			0.118378	-1.07324
0.119823	-0.060499			0.119543	-1.09658
0.120987	-0.060742			0.120707	-1.11978
0.12215	-0.061135			0.121872	-1.14204
0.123314	-0.061474			0.123036	-1.16494
0.124478	-0.062463			0.1242	-1.18899
0.125641	-0.062691			0.125365	-1.21314
0.126805	-0.062996			0.126529	-1.2373
0.127969	-0.061655			0.127694	-1.26128
0.129132	-0.061009			0.128858	-1.2855
0.130296	-0.061846			0.130023	-1.31078
0.13146	-0.062969			0.131187	-1.33605
0.132623	-0.062808			0.132351	-1.3615
0.133787	-0.062657			0.133516	-1.3876
0.134951	-0.062463			0.13468	-1.4132
0.136114	-0.060702			0.135845	-1.43913
0.137278	-0.059852			0.137009	-1.46524
0.138441	-0.060678			0.138173	-1.49164
0.139605	-0.061376			0.139338	-1.51887
0.140769	-0.060721			0.140502	-1.5466
0.141932	-0.060452			0.141667	-1.57426
0.143096	-0.061004			0.142831	-1.60212
0.14426	-0.062071			0.143996	-1.62977
0.145423	-0.062277			0.14516	-1.65793
0.146587	-0.062594			0.146325	-1.68719
0.147751	-0.062886			0.147489	-1.7158
0.148914	-0.062531			0.148653	-1.74493
0.150078	-0.062572			0.149818	-1.77513
0.151242	-0.063255			0.150982	-1.80564
0.152405	-0.063763			0.152147	-1.83595
0.153569	-0.064412			0.153311	-1.86618
0.154732	-0.065551			0.154475	-1.8975
0.155896	-0.066354			0.15564	-1.92902
0.15706	-0.065838			0.156804	-1.96071
0.158223	-0.065683			0.157969	-1.99205
0.159387	-0.065206			0.159133	-2.02335
0.160551	-0.064164			0.160298	-2.0544
0.161714	-0.063177			0.161462	-2.0857
0.162878	-0.06263			0.162626	-2.1174
0.164042	-0.063107			0.163791	-2.14891
0.165205	-0.063882			0.164955	-2.18096
0.166369	-0.064142			0.16612	-2.21188
0.167533	-0.064119			0.167284	-2.24026
0.168696	-0.063992			0.168448	-2.26905
0.16986	-0.063414			0.169613	-2.30029
0.171023	-0.062651			0.170777	-2.33148
0.172187	-0.061488			0.171942	-2.36164
0.173351	-0.060796			0.173106	-2.39292
0.174514	-0.060037			0.174271	-2.42617
0.175678	-0.058676			0.175435	-2.45955
0.176842	-0.058002			0.176599	-2.49282
0.178005	-0.057053			0.177764	-2.52712
0.179169	-0.056526			0.178928	-2.56135
0.180333	-0.056218			0.180093	-2.59568
0.181496	-0.055564			0.181257	-2.62989
0.18266	-0.054547			0.182421	-2.66347
0.183824	-0.053957			0.183586	-2.69683
0.184987	-0.053535			0.18475	-2.73048
0.186151	-0.053025			0.185915	-2.76492
0.187315	-0.05305			0.187079	-2.7988
0.188478	-0.052741			0.188244	-2.83251
0.189642	-0.051137			0.189408	-2.86595
0.190805	-0.048835			0.190572	-2.89801
0.191969	-0.047316			0.191737	-2.93045
0.193133	-0.047098			0.192901	-2.96385
0.194296	-0.047903			0.194066	-2.99745
0.19546	-0.048031			0.19523	-3.03164
0.196624	-0.04686			0.196395	-3.06676
0.197787	-0.045742			0.197559	-3.101
0.198951	-0.044917			0.198723	-3.13414
0.200115	-0.044494			0.199888	-3.168
0.201278	-0.043785			0.201052	-3.20163
0.202442	-0.0426			0.202217	-3.23591
0.203606	-0.040909			0.203381	-3.2709
0.204769	-0.039926			0.204545	-3.30514
0.205933	-0.039349			0.20571	-3.33928
0.207096	-0.038796			0.206874	-3.37391
0.20826	-0.037488			0.208039	-3.40825
0.209424	-0.035546			0.209203	-3.44234
0.210588	-0.033559			0.210368	-3.47619
0.211751	-0.032571			0.211532	-3.50986
0.212915	-0.030924			0.212696	-3.54338
0.214078	-0.029493			0.213861	-3.57651
0.215242	-0.028731			0.215025	-3.6097
0.216406	-0.028049			0.21619	-3.6434
0.217569	-0.027617			0.217354	-3.67766
0.218733	-0.027545			0.218518	-3.7123
0.219897	-0.02687			0.219683	-3.74589
0.22106	-0.025274			0.220847	-3.77874
0.222224	-0.023847			0.222012	-3.8129
0.223388	-0.022241			0.223176	-3.8484
0.224551	-0.020734			0.224341	-3.88372
0.225715	-0.019785			0.225505	-3.92026
0.226879	-0.018923			0.226669	-3.95734
0.228042	-0.01877			0.227834	-3.99307
0.229206	-0.019428			0.228998	-4.02967
0.230369	-0.019827			0.230163	-4.06661
0.231533	-0.019664			0.231327	-4.10285
0.232697	-0.018982			0.232491	-4.1387
0.23386	-0.019082			0.233656	-4.1739
0.235024	-0.019442			0.23482	-4.21012
0.236188	-0.019122			0.235985	-4.24599
0.237351	-0.018837			0.237149	-4.28089
0.238515	-0.01903			0.238314	-4.31559
0.239679	-0.019			0.239478	-4.35078
0.240842	-0.018518			0.240642	-4.38621
0.242006	-0.017816			0.241807	-4.42246
0.24317	-0.017928			0.242971	-4.45856
0.244333	-0.018598			0.244136	-4.49509
0.245497	-0.018638			0.2453	-4.53194
0.24666	-0.01798			0.246465	-4.56793
0.247824	-0.018236			0.247629	-4.60479
0.248988	-0.019097			0.248793	-4.64295
0.250151	-0.019284			0.249958	-4.67992
0.251315	-0.018858			0.251122	-4.71767
0.252479	-0.018433			0.252287	-4.75617
0.253642	-0.018873			0.253451	-4.79379
0.254806	-0.019725			0.254616	-4.83022
0.25597	-0.020588			0.25578	-4.86638
0.257133	-0.021809			0.256944	-4.90428
0.258297	-0.022694			0.258109	-4.94171
0.259461	-0.023083			0.259273	-4.97895
0.260624	-0.023575			0.260438	-5.0164
0.261788	-0.024986			0.261602	-5.05307
0.262951	-0.026349			0.262766	-5.08912
0.264115	-0.02722			0.263931	-5.12532
0.265279	-0.028229			0.265095	-5.16186
0.266442	-0.029722			0.26626	-5.19819
0.267606	-0.031307			0.267424	-5.23482
0.26877	-0.032259			0.268589	-5.27152
0.269933	-0.033001			0.269753	-5.30846
0.271097	-0.033753			0.270917	-5.34563
0.272261	-0.034121			0.272082	-5.38358
0.273424	-0.03472			0.273246	-5.41983
0.274588	-0.035535			0.274411	-5.45436
0.275752	-0.03625			0.275575	-5.49085
0.276915	-0.036779			0.276739	-5.53086
0.278079	-0.037593			0.277904	-5.57039
0.279243	-0.039737			0.279068	-5.60864
0.280406	-0.04134			0.280233	-5.64506
0.28157	-0.04229			0.281397	-5.68217
0.282733	-0.043157			0.282562	-5.71987
0.283897	-0.043601			0.283726	-5.75833
0.285061	-0.044893			0.28489	-5.79642
0.286224	-0.046127			0.286055	-5.83508
0.287388	-0.046267			0.287219	-5.87186
0.288552	-0.046797			0.288384	-5.90912
0.289715	-0.048124			0.289548	-5.94625
0.290879	-0.04927			0.290712	-5.98358
0.292043	-0.05028			0.291877	-6.02174
0.293206	-0.051002			0.293041	-6.0603
0.29437	-0.05189			0.294206	-6.09752
0.295534	-0.05355			0.29537	-6.1355
0.296697	-0.053961			0.296535	-6.17513
0.297861	-0.054548			0.297699	-6.2153
0.299025	-0.054896			0.298863	-6.25394
0.300188	-0.055386			0.300028	-6.29288
0.301352	-0.056672			0.301192	-6.33176
0.302516	-0.058555			0.302357	-6.36934
0.303679	-0.059885			0.303521	-6.40732
0.304843	-0.061609			0.304686	-6.44588
0.306006	-0.063688			0.30585	-6.48363
0.30717	-0.065092			0.307014	-6.52109
0.308334	-0.066701			0.308179	-6.56007
0.309497	-0.068435			0.309343	-6.59711
0.310661	-0.069816			0.310508	-6.63389
0.311825	-0.070061			0.311672	-6.671
0.312988	-0.070449			0.312837	-6.709
0.314152	-0.071397			0.314001	-6.74763
0.315316	-0.07204			0.315165	-6.78523
0.316479	-0.072686			0.31633	-6.82269
0.317643	-0.073304			0.317494	-6.86112
0.318807	-0.074076			0.318659	-6.89902
0.31997	-0.074941			0.319823	-6.93698
0.321134	-0.075742			0.320987	-6.97557
0.322297	-0.076156			0.322152	-7.01405
0.323461	-0.076618			0.323316	-7.05223
0.324625	-0.076615			0.324481	-7.09034
0.325788	-0.076359			0.325645	-7.12737
0.326952	-0.077748			0.32681	-7.16376
0.328116	-0.078686			0.327974	-7.19849
0.329279	-0.079256			0.329138	-7.23574
0.330443	-0.079641			0.330303	-7.27338
0.331607	-0.079643			0.331467	-7.31161
0.33277	-0.080346			0.332632	-7.35063
0.333934	-0.081094			0.333796	-7.38946
0.335098	-0.081406			0.33496	-7.42595
0.336261	-0.08253			0.336125	-7.46406
0.337425	-0.083769			0.337289	-7.50258
0.338588	-0.084493			0.338454	-7.54107
0.339752	-0.085984			0.339618	-7.57996
0.340916	-0.087299			0.340783	-7.61798
0.342079	-0.088279			0.341947	-7.65531
0.343243	-0.089467			0.343111	-7.69269
0.344407	-0.089918			0.344276	-7.72932
0.34557	-0.090108			0.34544	-7.76665
0.346734	-0.090027			0.346605	-7.80545
0.347898	-0.090074			0.347769	-7.8437
0.349061	-0.091009			0.348933	-7.88102
0.350225	-0.092571			0.350098	-7.91968
0.351389	-0.093533			0.351262	-7.9561
0.352552	-0.094683			0.352427	-7.99319
0.353716	-0.095689			0.353591	-8.03004
0.354879	-0.096835			0.354756	-8.06638
0.356043	-0.097177			0.35592	-8.1032
0.357207	-0.098345			0.357084	-8.14008
0.35837	-0.099195			0.358249	-8.17629
0.359534	-0.099667			0.359413	-8.2127
0.360698	-0.099938			0.360578	-8.24995
0.361861	-0.100666			0.361742	-8.28775
0.363025	-0.100661			0.362907	-8.32475
0.364189	-0.100376			0.364071	-8.36212
0.365352	-0.100477			0.365235	-8.39952
0.366516	-0.101521			0.3664	-8.43621
0.36768	-0.102053			0.367564	-8.47407
0.368843	-0.102986			0.368729	-8.51226
0.370007	-0.103992			0.369893	-8.55012
0.371171	-0.105137			0.371058	-8.58705
0.372334	-0.106299			0.372222	-8.62377
0.373498	-0.107313			0.373386	-8.66104
0.374661	-0.107958			0.374551	-8.69857
0.375825	-0.108823			0.375715	-8.73551
0.376989	-0.109728			0.37688	-8.77327
0.378152	-0.109549			0.378044	-8.81051
0.379316	-0.109652			0.379208	-8.84634
0.38048	-0.110929			0.380373	-8.88113
0.381643	-0.11214			0.381537	-8.91453
0.382807	-0.113			0.382702	-8.95169
0.383971	-0.114543			0.383866	-8.99026
0.385134	-0.114929			0.385031	-9.02737
0.386298	-0.115159			0.386195	-9.06484
0.387462	-0.115476			0.387359	-9.10206
0.388625	-0.116604			0.388524	-9.13989
0.389789	-0.118716			0.389688	-9.17586
0.390953	-0.119769			0.390853	-9.21233
0.392116	-0.120177			0.392017	-9.24938
0.39328	-0.121258			0.393181	-9.28711
0.394444	-0.122525			0.394346	-9.32272
0.395607	-0.122318			0.39551	-9.3574
0.396771	-0.122658			0.396675	-9.39415
0.397934	-0.123414			0.397839	-9.43071
0.399098	-0.122914			0.399004	-9.4681
0.400262	-0.122492			0.400168	-9.50424
0.401425	-0.123553			0.401332	-9.54086
0.402589	-0.123472			0.402497	-9.57848
0.403753	-0.124924			0.403661	-9.61677
0.404916	-0.126272			0.404826	-9.65268
0.40608	-0.126455			0.40599	-9.68864
0.407244	-0.127623			0.407154	-9.72577
0.408407	-0.127394			0.408319	-9.76085
0.409571	-0.12684			0.409483	-9.79728
0.410735	-0.127471			0.410648	-9.83408
0.411898	-0.127719			0.411812	-9.87139
0.413062	-0.127901			0.412977	-9.90951
0.414225	-0.128579			0.414141	-9.94632
0.415389	-0.129932			0.415305	-9.98365
0.416553	-0.131156			0.41647	-10.0202
0.417716	-0.131292			0.417634	-10.0562
0.41888	-0.131129			0.418799	-10.0926
0.420044	-0.130856			0.419963	-10.1287
0.421207	-0.13141			0.421128	-10.1653
0.422371	-0.131994			0.422292	-10.2013
0.423535	-0.132996			0.423456	-10.2377
0.424698	-0.13331			0.424621	-10.2743
0.425862	-0.134321			0.425785	-10.3102
0.427026	-0.133654			0.42695	-10.3461
0.428189	-0.134453			0.428114	-10.3819
0.429353	-0.135477			0.429278	-10.419
0.430516	-0.134488			0.430443	-10.4571
0.43168	-0.133384			0.431607	-10.4944
0.432844	-0.132651			0.432772	-10.5307
0.434007	-0.133021			0.433936	-10.5644
0.435171	-0.13352			0.435101	-10.5969
0.436335	-0.134487			0.436265	-10.6337
0.437498	-0.135647			0.437429	-10.6696
0.438662	-0.136217			0.438594	-10.7054
0.439826	-0.136621			0.439758	-10.742
0.440989	-0.136909			0.440923	-10.779
0.442153	-0.13748			0.442087	-10.8154
0.443317	-0.138023			0.443251	-10.8526
0.44448	-0.139566			0.444416	-10.8881
0.445644	-0.141229			0.44558	-10.9238
0.446808	-0.141634			0.446745	-10.9592
0.447971	-0.140791			0.447909	-10.9964
0.449135	-0.141073			0.449074	-11.0329
0.450298	-0.142489			0.450238	-11.0684
0.451462	-0.143264			0.451402	-11.104
0.452626	-0.143887			0.452567	-11.14
0.453789	-0.144046			0.453731	-11.1772
0.454953	-0.145094			0.454896	-11.2122
0.456117	-0.144146			0.45606	-11.2479
0.45728	-0.145664			0.457224	-11.2829
0.458444	-0.14683			0.458389	-11.3196
0.459608	-0.146498			0.459553	-11.3562
0.460771	-0.147425			0.460718	-11.3919
0.461935	-0.145606			0.461882	-11.428
0.463099	-0.145319			0.463047	-11.463
0.464262	-0.146705			0.464211	-11.4999
0.465426	-0.146231			0.465376	-11.5364
0.46659	-0.145919			0.46654	-11.5727
0.467753	-0.147138			0.467704	-11.6086
0.468917	-0.147246			0.468869	-11.6456
0.47008	-0.147047			0.470033	-11.6827
0.471244	-0.147163			0.471198	-11.7177
0.472408	-0.148785			0.472362	-11.7524
0.473571	-0.149148			0.473526	-11.7883
0.474735	-0.149604			0.474691	-11.825
0.475899	-0.150351			0.475855	-11.8623
0.477062	-0.151704			0.47702	-11.8981
0.478226	-0.152014			0.478184	-11.934
0.47939	-0.153617			0.479349	-11.9706
0.480553	-0.152133			0.480513	-12.0082
0.481717	-0.152527			0.481677	-12.0441
0.482881	-0.151923			0.482842	-12.0801
0.484044	-0.151829			0.484006	-12.1159
0.485208	-0.153199			0.485171	-12.1502
0.486372	-0.15444			0.486335	-12.1847
0.487535	-0.153559			0.487499	-12.2158
0.488699	-0.1534			0.488664	-12.2475
0.489862	-0.154053			0.489828	-12.2816
0.491026	-0.155401			0.490993	-12.3148
0.49219	-0.155139			0.492157	-12.3494
0.493353	-0.154991			0.493322	-12.3848
0.494517	-0.155227			0.494486	-12.4191
0.495681	-0.155042			0.49565	-12.4545
0.496844	-0.154761			0.496815	-12.4907
0.498008	-0.154523			0.497979	-12.5257
0.499172	-0.156331			0.499144	-12.5609
0.500335	-0.157249			0.500308	-12.595
0.501499	-0.157787			0.501472	-12.6295
0.502663	-0.158338			0.502637	-12.6667
0.503826	-0.158452			0.503801	-12.7024
0.50499	-0.158565			0.504966	-12.7389
0.506153	-0.159587			0.50613	-12.7744
0.507317	-0.159445			0.507295	-12.8095
0.508481	-0.159067			0.508459	-12.8453
0.509644	-0.158545			0.509623	-12.8807
0.510808	-0.159102			0.510788	-12.9167
0.511972	-0.160457			0.511952	-12.9516
0.513135	-0.161301			0.513117	-12.9883
0.514299	-0.162534			0.514281	-13.0224
0.515463	-0.162795			0.515446	-13.0575
0.516626	-0.163214			0.51661	-13.0913
0.51779	-0.1642			0.517774	-13.124
0.518954	-0.16457			0.518939	-13.1573
0.520117	-0.166601			0.520103	-13.1898
0.521281	-0.168022			0.521268	-13.2259
0.522444	-0.169766			0.522432	-13.2588
0.523608	-0.171159			0.523597	-13.2913
0.524772	-0.172857			0.524761	-13.3249
0.525935	-0.173627			0.525925	-13.3593
0.527099	-0.174318			0.52709	-13.3916
0.528263	-0.175739			0.528254	-13.4241
0.529426	-0.176657			0.529419	-13.4581
0.53059	-0.17626			0.530583	-13.4916
0.531754	-0.176443			0.531747	-13.5251
0.532917	-0.17679			0.532912	-13.5574
0.534081	-0.178392			0.534076	-13.5902
0.535245	-0.17774			0.535241	-13.6229
0.536408	-0.178154			0.536405	-13.6552
0.537572	-0.178773			0.53757	-13.6879
0.538736	-0.181356			0.538734	-13.72
0.539899	-0.182308			0.539898	-13.7517
0.541063	-0.182781			0.541063	-13.7805
0.542226	-0.182107			0.542227	-13.8126
0.54339	-0.182681			0.543392	-13.8455
0.544554	-0.182296			0.544556	-13.8778
0.545717	-0.184222			0.54572	-13.9105
0.546881	-0.18563			0.546885	-13.943
0.548045	-0.186125			0.548049	-13.976
0.549208	-0.187201			0.549214	-14.0105
0.550372	-0.188218			0.550378	-14.0434
0.551536	-0.188089			0.551543	-14.0757
0.552699	-0.188656			0.552707	-14.1082
0.553863	-0.189187			0.553871	-14.1418
0.555027	-0.189265			0.555036	-14.1739
0.55619	-0.18988			0.5562	-14.2064
0.557354	-0.188504			0.557365	-14.2378
0.558518	-0.187891			0.558529	-14.2693
0.559681	-0.188192			0.559693	-14.3009
0.560845	-0.187803			0.560858	-14.3311
0.562009	-0.187526			0.562022	-14.3621
0.563172	-0.188349			0.563187	-14.3922
0.564336	-0.188542			0.564351	-14.4228
0.565499	-0.18982			0.565516	-14.453
0.566663	-0.190169			0.56668	-14.4826
0.567827	-0.191228			0.567844	-14.5111
0.56899	-0.190448			0.569009	-14.5402
0.570154	-0.190381			0.570173	-14.5694
0.571318	-0.190224			0.571338	-14.598
0.572481	-0.189979			0.572502	-14.6285
0.573645	-0.19062			0.573667	-14.6581
0.574809	-0.190914			0.574831	-14.6876
0.575972	-0.191207			0.575995	-14.7184
0.577136	-0.190984			0.57716	-14.7496
0.5783	-0.192089			0.578324	-14.7805
0.579463	-0.191392			0.579489	-14.8085
0.580627	-0.190453			0.580653	-14.8382
0.58179	-0.190264			0.581818	-14.8678
0.582954	-0.190742			0.582982	-14.8988
0.584118	-0.190685			0.584146	-14.9289
0.585281	-0.191383			0.585311	-14.9589
0.586445	-0.191638			0.586475	-14.9881
0.587609	-0.191437			0.58764	-15.0164
0.588772	-0.191539			0.588804	-15.0437
0.589936	-0.191495			0.589968	-15.0712
0.5911	-0.192			0.591133	-15.0992
0.592263	-0.191458			0.592297	-15.1273
0.593427	-0.192029			0.593462	-15.1537
0.594591	-0.193542			0.594626	-15.1792
0.595754	-0.193503			0.595791	-15.2054
0.596918	-0.193044			0.596955	-15.2326
0.598081	-0.193147			0.598119	-15.2601
0.599245	-0.194517			0.599284	-15.2875
0.600409	-0.196126			0.600448	-15.3151
0.601572	-0.196825			0.601613	-15.3431
0.602736	-0.19749			0.602777	-15.371
0.6039	-0.196876			0.603941	-15.3975
0.605063	-0.197598			0.605106	-15.4243
0.606227	-0.198637			0.60627	-15.4508
0.607391	-0.198781			0.607435	-15.4765
0.608554	-0.198589			0.608599	-15.5036
0.609718	-0.199074			0.609764	-15.5298
0.610882	-0.199467			0.610928	-15.5561
0.612045	-0.200365			0.612092	-15.5814
0.613209	-0.200798			0.613257	-15.6068
0.614372	-0.201328			0.614421	-15.6321
0.615536	-0.202366			0.615586	-15.6571
0.6167	-0.202665			0.61675	-15.6827
0.617863	-0.202867			0.617914	-15.7068
0.619027	-0.202761			0.619079	-15.7311
0.620191	-0.202595			0.620243	-15.7551
0.621354	-0.202708			0.621408	-15.7792
0.622518	-0.204053			0.622572	-15.8029
0.623682	-0.204021			0.623737	-15.8276
0.624845	-0.204137			0.624901	-15.8525
0.626009	-0.203957			0.626065	-15.878
0.627173	-0.203747			0.62723	-15.902
0.628336	-0.203173			0.628394	-15.9261
0.6295	-0.202842			0.629559	-15.9497
0.630664	-0.203735			0.630723	-15.9722
0.631827	-0.203317			0.631888	-15.9944
0.632991	-0.203348			0.633052	-16.0175
0.634155	-0.203416			0.634216	-16.0406
0.635318	-0.203476			0.635381	-16.0627
0.636482	-0.202872			0.636545	-16.085
0.637645	-0.203267			0.63771	-16.1074
0.638809	-0.204138			0.638874	-16.1295
0.639973	-0.20552			0.640038	-16.1517
0.641136	-0.206478			0.641203	-16.1728
0.6423	-0.207379			0.642367	-16.193
0.643464	-0.207663			0.643532	-16.2135
0.644627	-0.208218			0.644696	-16.2345
0.645791	-0.209122			0.645861	-16.2556
0.646955	-0.209626			0.647025	-16.2754
0.648118	-0.210021			0.648189	-16.2951
0.649282	-0.210179			0.649354	-16.315
0.650446	-0.210325			0.650518	-16.3354
0.651609	-0.210612			0.651683	-16.3554
0.652773	-0.210291			0.652847	-16.3752
0.653937	-0.210114			0.654011	-16.3955
0.6551	-0.211027			0.655176	-16.4151
0.656264	-0.211709			0.65634	-16.4341
0.657427	-0.210953			0.657505	-16.4533
0.658591	-0.211283			0.658669	-16.4725
0.659755	-0.210997			0.659834	-16.4915
0.660918	-0.211556			0.660998	-16.5097
0.662082	-0.212391			0.662162	-16.5286
0.663246	-0.211988			0.663327	-16.5479
0.664409	-0.211421			0.664491	-16.5664
0.665573	-0.211133			0.665656	-16.5838
0.666737	-0.211663			0.66682	-16.5999
0.6679	-0.212766			0.667984	-16.6165
0.669064	-0.213364			0.669149	-16.633
0.670228	-0.213752			0.670313	-16.65
0.671391	-0.214999			0.671478	-16.667
0.672555	-0.215896			0.672642	-16.6832
0.673718	-0.216657			0.673807	-16.6994
0.674882	-0.217166			0.674971	-16.7156
0.676046	-0.217038			0.676135	-16.7319
0.677209	-0.217814			0.6773	-16.7488
0.678373	-0.219034			0.678464	-16.7657
0.679537	-0.219018			0.679629	-16.7819
0.6807	-0.218087			0.680793	-16.798
0.681864	-0.218216			0.681958	-16.8126
0.683028	-0.218871			0.683122	-16.827
0.684191	-0.219203			0.684286	-16.842
0.685355	-0.219662			0.685451	-16.8577
0.686519	-0.220522			0.686615	-16.8736
0.687682	-0.221638			0.68778	-16.889
0.688846	-0.222187			0.688944	-16.905
0.690009	-0.224102			0.690109	-16.9211
0.691173	-0.225832			0.691273	-16.9367
0.692337	-0.226538			0.692437	-16.9512
0.6935	-0.227885			0.693602	-16.9659
0.694664	-0.228818			0.694766	-16.9797
0.695828	-0.229502			0.695931	-16.993
0.696991	-0.229878			0.697095	-17.006
0.698155	-0.228999			0.698259	-17.0198
0.699319	-0.228104			0.699424	-17.0328
0.700482	-0.227366			0.700588	-17.0456
0.701646	-0.227307			0.701753	-17.0584
0.70281	-0.2276			0.702917	-17.0713
0.703973	-0.228035			0.704082	-17.0842
0.705137	-0.228841			0.705246	-17.097
0.7063	-0.229677			0.70641	-17.1099
0.707464	-0.230599			0.707575	-17.1226
0.708628	-0.231306			0.708739	-17.1342
0.709792	-0.231741			0.709904	-17.1456
0.710955	-0.231782			0.711068	-17.1571
0.712119	-0.232409			0.712232	-17.1683
0.713282	-0.232882			0.713397	-17.1796
0.714446	-0.233193			0.714561	-17.1911
0.71561	-0.233983			0.715726	-17.2026
0.716773	-0.234684			0.71689	-17.2134
0.717937	-0.235019			0.718055	-17.2242
0.719101	-0.235531			0.719219	-17.2362
0.720264	-0.236146			0.720383	-17.2476
0.721428	-0.237602			0.721548	-17.2583
0.722592	-0.238806			0.722712	-17.269
0.723755	-0.239013			0.723877	-17.2804
0.724919	-0.239386			0.725041	-17.2918
0.726083	-0.239236			0.726205	-17.303
0.727246	-0.239101			0.72737	-17.314
0.72841	-0.239441			0.728534	-17.3247
0.729573	-0.239232			0.729699	-17.3345
0.730737	-0.239618			0.730863	-17.3443
0.731901	-0.240112			0.732028	-17.354
0.733064	-0.239976			0.733192	-17.363
0.734228	-0.240607			0.734356	-17.372
0.735392	-0.24076			0.735521	-17.3814
0.736555	-0.24112			0.736685	-17.391
0.737719	-0.242209			0.73785	-17.3999
0.738883	-0.243086			0.739014	-17.408
0.740046	-0.242701			0.740179	-17.4168
0.74121	-0.241894			0.741343	-17.4255
0.742374	-0.242047			0.742507	-17.4334
0.743537	-0.243059			0.743672	-17.441
0.744701	-0.243682			0.744836	-17.4485
0.745865	-0.243496			0.746001	-17.4554
0.747028	-0.2431			0.747165	-17.4625
0.748192	-0.241658			0.74833	-17.4708
0.749355	-0.240983			0.749494	-17.4771
0.750519	-0.241544			0.750658	-17.4832
0.751683	-0.241255			0.751823	-17.4893
0.752846	-0.240891			0.752987	-17.4952
0.75401	-0.240708			0.754152	-17.5013
0.755174	-0.240847			0.755316	-17.5077
0.756337	-0.241521			0.75648	-17.5144
0.757501	-0.242405			0.757645	-17.5212
0.758665	-0.242749			0.758809	-17.5276
0.759828	-0.243078			0.759974	-17.5341
0.760992	-0.243319			0.761138	-17.541
0.762156	-0.243454			0.762303	-17.5472
0.763319	-0.243677			0.763467	-17.5529
0.764483	-0.243606			0.764631	-17.5588
0.765646	-0.243811			0.765796	-17.565
0.76681	-0.244675			0.76696	-17.5718
0.767974	-0.245027			0.768125	-17.5786
0.769137	-0.245128			0.769289	-17.5852
0.770301	-0.245751			0.770453	-17.5909
0.771465	-0.245916			0.771618	-17.5964
0.772628	-0.245475			0.772782	-17.6015
0.773792	-0.24524			0.773947	-17.6059
0.774956	-0.245246			0.775111	-17.6105
0.776119	-0.244209			0.776276	-17.6152
0.777283	-0.243975			0.77744	-17.6191
0.778447	-0.242999			0.778604	-17.6232
0.77961	-0.242023			0.779769	-17.6268
0.780774	-0.241622			0.780933	-17.6303
0.781937	-0.242018			0.782098	-17.6339
0.783101	-0.241755			0.783262	-17.6376
0.784265	-0.242143			0.784427	-17.6408
0.785428	-0.242283			0.785591	-17.6433
0.786592	-0.241796			0.786755	-17.6454
0.787756	-0.241788			0.78792	-17.6483
0.788919	-0.242262			0.789084	-17.6514
0.790083	-0.242438			0.790249	-17.654
0.791247	-0.243808			0.791413	-17.6571
0.79241	-0.244844			0.792578	-17.6606
0.793574	-0.245539			0.793742	-17.6629
0.794738	-0.245198			0.794906	-17.6644
0.795901	-0.244948			0.796071	-17.6673
0.797065	-0.245584			0.797235	-17.6711
0.798229	-0.247445			0.7984	-17.6745
0.799392	-0.249507			0.799564	-17.6774
0.800556	-0.250301			0.800728	-17.6802
0.80172	-0.250604			0.801893	-17.6832
0.802883	-0.251331			0.803057	-17.6863
0.804047	-0.251953			0.804222	-17.6901
0.80521	-0.252481			0.805386	-17.6939
0.806374	-0.253208			0.806551	-17.6967
0.807538	-0.253306			0.807715	-17.6991
0.808701	-0.252652			0.808879	-17.7021
0.809865	-0.253518			0.810044	-17.7055
0.811029	-0.254769			0.811208	-17.7082
0.812192	-0.256083			0.812373	-17.7107
0.813356	-0.256515			0.813537	-17.7132
0.81452	-0.256601			0.814701	-17.7151
0.815683	-0.25596			0.815866	-17.7152
0.816847	-0.256202			0.81703	-17.7159
0.818011	-0.256901			0.818195	-17.7174
0.819174	-0.25699			0.819359	-17.7188
0.820338	-0.257366			0.820524	-17.7202
0.821501	-0.257633			0.821688	-17.7212
0.822665	-0.25708			0.822852	-17.722
0.823829	-0.258088			0.824017	-17.723
0.824992	-0.258031			0.825181	-17.7238
0.826156	-0.258256			0.826346	-17.7244
0.82732	-0.260127			0.82751	-17.7249
0.828483	-0.2598			0.828674	-17.7261
0.829647	-0.2594			0.829839	-17.7273
0.830811	-0.260293			0.831003	-17.7287
0.831974	-0.261401			0.832168	-17.73
0.833138	-0.261366			0.833332	-17.7307
0.834302	-0.262812			0.834497	-17.7318
0.835465	-0.264071			0.835661	-17.7323
0.836629	-0.264665			0.836825	-17.7328
0.837793	-0.264493			0.83799	-17.7343
0.838956	-0.264798			0.839154	-17.7356
0.84012	-0.264806			0.840319	-17.736
0.841283	-0.264932			0.841483	-17.7367
0.842447	-0.264224			0.842648	-17.7379
0.843611	-0.265413			0.843812	-17.7386
0.844774	-0.267235			0.844976	-17.7387
0.845938	-0.268046			0.846141	-17.7394
0.847102	-0.267993			0.847305	-17.7408
0.848265	-0.268104			0.84847	-17.7424
0.849429	-0.267992			0.849634	-17.7438
0.850593	-0.267752			0.850798	-17.7443
0.851756	-0.267369			0.851963	-17.7449
0.85292	-0.268046			0.853127	-17.7454
0.854084	-0.268493			0.854292	-17.7451
0.855247	-0.269342			0.855456	-17.7448
0.856411	-0.268547			0.856621	-17.7452
0.857574	-0.268772			0.857785	-17.7462
0.858738	-0.269312			0.858949	-17.7468
0.859902	-0.269637			0.860114	-17.7468
0.861065	-0.269483			0.861278	-17.7459
0.862229	-0.269279			0.862443	-17.7444
0.863393	-0.269733			0.863607	-17.7429
0.864556	-0.26989			0.864771	-17.7414
0.86572	-0.270279			0.865936	-17.7406
0.866884	-0.271463			0.8671	-17.7408
0.868047	-0.271642			0.868265	-17.7398
0.869211	-0.271511			0.869429	-17.7396
0.870375	-0.27086			0.870594	-17.7398
0.871538	-0.270536			0.871758	-17.7398
0.872702	-0.270838			0.872922	-17.7395
0.873865	-0.272237			0.874087	-17.7395
0.875029	-0.272978			0.875251	-17.7389
0.876193	-0.27237			0.876416	-17.7382
0.877357	-0.272511			0.87758	-17.7369
0.87852	-0.273145			0.878744	-17.7359
0.879684	-0.27273			0.879909	-17.7361
0.880847	-0.274822			0.881073	-17.7363
0.882011	-0.274991			0.882238	-17.7357
0.883175	-0.275046			0.883402	-17.7352
0.884338	-0.274871			0.884567	-17.7347
0.885502	-0.273152			0.885731	-17.7346
0.886666	-0.274016			0.886895	-17.7341
0.887829	-0.275357			0.88806	-17.7331
0.888993	-0.275755			0.889224	-17.7319
0.890157	-0.275832			0.890389	-17.7304
0.89132	-0.277112			0.891553	-17.7292
0.892484	-0.277728			0.892718	-17.7285
0.893648	-0.277728			0.893882	-17.7287
0.894811	-0.277833			0.895046	-17.7283
0.895975	-0.278869			0.896211	-17.7265
0.897138	-0.279794			0.897375	-17.7252
0.898302	-0.280463			0.89854	-17.7239
0.899466	-0.281297			0.899704	-17.7229
0.900629	-0.282651			0.900869	-17.7214
0.901793	-0.282477			0.902033	-17.7208
0.902957	-0.282489			0.903197	-17.7208
0.90412	-0.281983			0.904362	-17.7201
0.905284	-0.281829			0.905526	-17.7188
0.906448	-0.281131			0.906691	-17.7176
0.907611	-0.281685			0.907855	-17.7158
0.908775	-0.282339			0.909019	-17.7144
0.909939	-0.282739			0.910184	-17.7133
0.911102	-0.283066			0.911348	-17.7124
0.912266	-0.283489			0.912513	-17.7119
0.913429	-0.282038			0.913677	-17.7109
0.914593	-0.282724			0.914842	-17.7095
0.915757	-0.282343			0.916006	-17.7081
0.91692	-0.281623			0.91717	-17.7063
0.918084	-0.282241			0.918335	-17.7051
0.919248	-0.283094			0.919499	-17.7041
0.920411	-0.28434			0.920664	-17.7029
0.921575	-0.284393			0.921828	-17.702
0.922739	-0.285045			0.922992	-17.7013
0.923902	-0.286109			0.924157	-17.7002
0.925066	-0.285854			0.925321	-17.6991
0.92623	-0.286083			0.926486	-17.6984
0.927393	-0.285959			0.92765	-17.6965
0.928557	-0.287199			0.928815	-17.6944
0.929721	-0.287835			0.929979	-17.6924
0.930884	-0.288205			0.931143	-17.6913
0.932048	-0.288018			0.932308	-17.6908
0.933211	-0.287751			0.933472	-17.6908
0.934375	-0.288576			0.934637	-17.6899
0.935539	-0.289991			0.935801	-17.6904
0.936702	-0.29044			0.936965	-17.6901
0.937866	-0.290569			0.93813	-17.6894
0.93903	-0.290862			0.939294	-17.6886
0.940193	-0.291536			0.940459	-17.6879
0.941357	-0.291091			0.941623	-17.687
0.942521	-0.291283			0.942788	-17.6857
0.943684	-0.292017			0.943952	-17.6846
0.944848	-0.292733			0.945116	-17.6838
0.946012	-0.291731			0.946281	-17.6827
0.947175	-0.292143			0.947445	-17.6817
0.948339	-0.291976			0.94861	-17.6823
0.949502	-0.290711			0.949774	-17.6828
0.950666	-0.291016			0.950939	-17.6812
0.95183	-0.290902			0.952103	-17.6794
0.952993	-0.290842			0.953267	-17.6785
0.954157	-0.291285			0.954432	-17.6776
0.955321	-0.291258			0.955596	-17.6758
0.956484	-0.292231			0.956761	-17.6749
0.957648	-0.292805			0.957925	-17.6734
0.958812	-0.292749			0.95909	-17.6728
0.959975	-0.294417			0.960254	-17.6719
0.961139	-0.29397			0.961418	-17.6709
0.962303	-0.294689			0.962583	-17.6696
0.963466	-0.295407			0.963747	-17.6676
0.96463	-0.296446			0.964912	-17.666
0.965794	-0.296659			0.966076	-17.6649
0.966957	-0.297154			0.96724	-17.6638
0.968121	-0.296777			0.968405	-17.663
0.969284	-0.297141			0.969569	-17.6625
0.970448	-0.297971			0.970734	-17.6621
0.971612	-0.300013			0.971898	-17.6605
0.972775	-0.299671			0.973063	-17.6596
0.973939	-0.300111			0.974227	-17.658
0.975103	-0.301247			0.975391	-17.6578
0.976266	-0.301379			0.976556	-17.6568
0.97743	-0.299843			0.97772	-17.6551
0.978594	-0.299924			0.978885	-17.6542
0.979757	-0.300584			0.980049	-17.6539
0.980921	-0.301402			0.981213	-17.6511
0.982085	-0.302872			0.982378	-17.6472
0.983248	-0.302736			0.983542	-17.6432
0.984412	-0.302689			0.984707	-17.6396
0.985576	-0.303149			0.985871	-17.6376
0.986739	-0.303077			0.987036	-17.6358
0.987903	-0.302607			0.9882	-17.6338
0.989066	-0.302247			0.989365	-17.6323
0.99023	-0.302579			0.990529	-17.6306
0.991394	-0.30253			0.991693	-17.6278
0.992557	-0.302236			0.992858	-17.6253
0.993721	-0.302611			0.994022	-17.6243
0.994885	-0.303499			0.995186	-17.6243
0.996048	-0.303616			0.996351	-17.6231
0.997212	-0.30378			0.997515	-17.6222
0.998376	-0.304704			0.99868	-17.6213
0.999539	-0.305211			0.999844	-17.6192
1.0007	-0.306132			1.00101	-17.6166
1.00187	-0.307374			1.00217	-17.615
1.00303	-0.307709			1.00334	-17.6135
1.00419	-0.307432			1.0045	-17.6115
1.00536	-0.30701			1.00567	-17.6092
1.00652	-0.306581			1.00683	-17.6077
1.00768	-0.306215			1.00799	-17.606
1.00885	-0.305519			1.00916	-17.6052
1.01001	-0.305763			1.01032	-17.6036
1.01118	-0.305582			1.01149	-17.6022
1.01234	-0.304742			1.01265	-17.601
1.0135	-0.304339			1.01382	-17.6002
1.01467	-0.303818			1.01498	-17.6011
1.01583	-0.304007			1.01615	-17.6013
1.01699	-0.304315			1.01731	-17.6006
1.01816	-0.304097			1.01848	-17.6015
1.01932	-0.303807			1.01964	-17.6019
1.02049	-0.304089			1.0208	-17.6015
1.02165	-0.304225			1.02197	-17.6008
1.02281	-0.303824			1.02313	-17.6004
1.02398	-0.303648			1.0243	-17.6002
1.02514	-0.303542			1.02546	-17.5993
1.0263	-0.302908			1.02663	-17.5987
1.02747	-0.302718			1.02779	-17.5982
1.02863	-0.303272			1.02896	-17.5975
1.02979	-0.303196			1.03012	-17.5971
1.03096	-0.303007			1.03128	-17.5967
1.03212	-0.303305			1.03245	-17.5958
1.03329	-0.302257			1.03361	-17.5953
1.03445	-0.301865			1.03478	-17.595
1.03561	-0.302223			1.03594	-17.5956
1.03678	-0.301647			1.03711	-17.5962
1.03794	-0.300891			1.03827	-17.5965
1.0391	-0.301455			1.03944	-17.5965
1.04027	-0.301749			1.0406	-17.5975
1.04143	-0.302299			1.04176	-17.5983
1.04259	-0.303109			1.04293	-17.5987
1.04376	-0.302842			1.04409	-17.5994
1.04492	-0.303064			1.04526	-17.5997
1.04608	-0.303027			1.04642	-17.5994
1.04725	-0.304219			1.04758	-17.5991
1.04841	-0.303191			1.04875	-17.5988
1.04958	-0.302108			1.04991	-17.5998
1.05074	-0.302597			1.05108	-17.6008
1.0519	-0.30324			1.05224	-17.6007
1.05307	-0.304058			1.05341	-17.599
1.05423	-0.304262			1.05457	-17.5978
1.05539	-0.304617			1.05574	-17.5964
1.05656	-0.304497			1.0569	-17.5956
1.05772	-0.303603			1.05807	-17.5956
1.05889	-0.303927			1.05923	-17.5958
1.06005	-0.304022			1.06039	-17.5965
1.06121	-0.302985			1.06156	-17.5965
1.06238	-0.303281			1.06272	-17.5968
1.06354	-0.304548			1.06389	-17.5976
1.0647	-0.305068			1.06505	-17.5985
1.06587	-0.305642			1.06622	-17.5993
1.06703	-0.307044			1.06738	-17.5993
1.06819	-0.306918			1.06855	-17.5995
1.06936	-0.307408			1.06971	-17.5995
1.07052	-0.309283			1.07087	-17.5999
1.07168	-0.310733			1.07204	-17.5993
1.07285	-0.311845			1.0732	-17.5987
1.07401	-0.311127			1.07437	-17.5981
1.07518	-0.310549			1.07553	-17.5976
1.07634	-0.310483			1.0767	-17.5974
1.0775	-0.311448			1.07786	-17.5969
1.07867	-0.312466			1.07902	-17.5964
1.07983	-0.312357			1.08019	-17.5956
1.08099	-0.312527			1.08135	-17.5947
1.08216	-0.313152			1.08252	-17.5946
1.08332	-0.313647			1.08368	-17.595
1.08448	-0.314196			1.08485	-17.5951
1.08565	-0.315133			1.08601	-17.5944
1.08681	-0.315877			1.08718	-17.5942
1.08798	-0.316395			1.08834	-17.5947
1.08914	-0.317188			1.0895	-17.5943
1.0903	-0.316849			1.09067	-17.5944
1.09147	-0.317832			1.09183	-17.5946
1.09263	-0.317823			1.093	-17.5946
1.0938	-0.317985			1.09416	-17.5948
1.09496	-0.317989			1.09533	-17.5941
1.09612	-0.319063			1.09649	-17.5946
1.09729	-0.320289			1.09766	-17.5959
1.09845	-0.320916			1.09882	-17.5955
1.09961	-0.321161			1.09998	-17.5954
1.10078	-0.320996			1.10115	-17.5959
1.10194	-0.321289			1.10231	-17.5955
1.1031	-0.321642			1.10348	-17.5953
1.10427	-0.32201			1.10464	-17.596
1.10543	-0.321289			1.10581	-17.5968
1.10659	-0.322321			1.10697	-17.5976
1.10776	-0.323094			1.10814	-17.598
1.10892	-0.323003			1.1093	-17.599
1.11009	-0.322889			1.11046	-17.6004
1.11125	-0.322407			1.11163	-17.6019
1.11241	-0.323002			1.11279	-17.6041
1.11358	-0.323632			1.11396	-17.6063
1.11474	-0.322935			1.11512	-17.6083
1.1159	-0.323798			1.11629	-17.6098
1.11707	-0.323875			1.11745	-17.6116
1.11823	-0.323689			1.11861	-17.6133
1.11939	-0.325154			1.11978	-17.6156
1.12056	-0.325871			1.12094	-17.6175
1.12172	-0.325995			1.12211	-17.6192
1.12289	-0.326436			1.12327	-17.6218
1.12405	-0.327014			1.12444	-17.6239
1.12521	-0.327175			1.1256	-17.6257
1.12638	-0.327996			1.12677	-17.6273
1.12754	-0.328242			1.12793	-17.6294
1.1287	-0.326984			1.12909	-17.632
1.12987	-0.326908			1.13026	-17.6348
1.13103	-0.32722			1.13142	-17.6375
1.1322	-0.329345			1.13259	-17.6397
1.13336	-0.331085			1.13375	-17.6418
1.13452	-0.332089			1.13492	-17.6435
1.13569	-0.332509			1.13608	-17.6452
1.13685	-0.33222			1.13725	-17.6468
1.13801	-0.333173			1.13841	-17.6488
1.13918	-0.333273			1.13958	-17.6519
1.14034	-0.333068			1.14074	-17.6547
1.1415	-0.332775			1.1419	-17.6572
1.14267	-0.332925			1.14307	-17.6599
1.14383	-0.331902			1.14423	-17.6628
1.14499	-0.332387			1.1454	-17.6661
1.14616	-0.332937			1.14656	-17.669
1.14732	-0.332099			1.14773	-17.6724
1.14849	-0.331256			1.14889	-17.6757
1.14965	-0.331426			1.15005	-17.6788
1.15081	-0.333168			1.15122	-17.6816
1.15198	-0.331979			1.15238	-17.6839
1.15314	-0.333477			1.15355	-17.6869
1.1543	-0.333266			1.15471	-17.6898
1.15547	-0.332572			1.15588	-17.6926
1.15663	-0.331727			1.15704	-17.6965
1.15779	-0.33122			1.1582	-17.6996
1.15896	-0.330758			1.15937	-17.7027
1.16012	-0.330484			1.16053	-17.706
1.16129	-0.330105			1.1617	-17.7095
1.16245	-0.329547			1.16286	-17.7126
1.16361	-0.329405			1.16403	-17.7157
1.16478	-0.328592			1.16519	-17.7193
1.16594	-0.327729			1.16636	-17.7226
1.1671	-0.327358			1.16752	-17.7256
1.16827	-0.327746			1.16868	-17.7289
1.16943	-0.327251			1.16985	-17.7325
1.1706	-0.327824			1.17101	-17.7357
1.17176	-0.328154			1.17218	-17.7386
1.17292	-0.328454			1.17334	-17.7423
1.17409	-0.328209			1.17451	-17.7461
1.17525	-0.328411			1.17567	-17.7494
1.17641	-0.327966			1.17684	-17.7524
1.17758	-0.327275			1.178	-17.755
1.17874	-0.326526			1.17917	-17.7583
1.1799	-0.32579			1.18033	-17.7615
1.18107	-0.325673			1.18149	-17.7634
1.18223	-0.325222			1.18266	-17.7656
1.18339	-0.323953			1.18382	-17.7696
1.18456	-0.322608			1.18499	-17.7733
1.18572	-0.32147			1.18615	-17.7763
1.18689	-0.322204			1.18732	-17.7791
1.18805	-0.320763			1.18848	-17.7823
1.18921	-0.31969			1.18965	-17.7851
1.19038	-0.318133			1.19081	-17.7874
1.19154	-0.316275			1.19197	-17.7904
1.1927	-0.315613			1.19314	-17.794
1.19387	-0.314769			1.1943	-17.7967
1.19503	-0.31421			1.19547	-17.7996
1.19619	-0.313758			1.19663	-17.803
1.19736	-0.312807			1.1978	-17.8055
1.19852	-0.312802			1.19896	-17.8082
1.19969	-0.312777			1.20012	-17.8113
1.20085	-0.313196			1.20129	-17.8136
1.20201	-0.313504			1.20245	-17.816
1.20318	-0.312193			1.20362	-17.8191
1.20434	-0.311329			1.20478	-17.8228
1.20551	-0.312021			1.20595	-17.8259
1.20667	-0.311464			1.20711	-17.8287
1.20783	-0.310952			1.20827	-17.8317
1.209	-0.309961			1.20944	-17.8348
1.21016	-0.310113			1.2106	-17.8384
1.21132	-0.309523			1.21177	-17.8415
1.21249	-0.310814			1.21293	-17.8442
1.21365	-0.31044			1.2141	-17.8473
1.21481	-0.311508			1.21526	-17.8505
1.21598	-0.31164			1.21643	-17.854
1.21714	-0.311182			1.21759	-17.8573
1.2183	-0.310247			1.21876	-17.8602
1.21947	-0.310559			1.21992	-17.8635
1.22063	-0.311061			1.22108	-17.8666
1.2218	-0.310498			1.22225	-17.8699
1.22296	-0.312278			1.22341	-17.8735
1.22412	-0.314415			1.22458	-17.8782
1.22529	-0.314328			1.22574	-17.883
1.22645	-0.314587			1.22691	-17.8873
1.22761	-0.314886			1.22807	-17.8914
1.22878	-0.31346			1.22924	-17.895
1.22994	-0.312609			1.2304	-17.8991
1.2311	-0.311834			1.23156	-17.9031
1.23227	-0.312028			1.23273	-17.9063
1.23343	-0.311321			1.23389	-17.9096
1.2346	-0.31105			1.23506	-17.9134
1.23576	-0.309659			1.23622	-17.9172
1.23692	-0.310506			1.23739	-17.9209
1.23809	-0.311845			1.23855	-17.9246
1.23925	-0.311198			1.23971	-17.9291
1.24041	-0.311644			1.24088	-17.9337
1.24158	-0.312836			1.24204	-17.9371
1.24274	-0.314004			1.24321	-17.9414
1.24391	-0.315301			1.24437	-17.9462
1.24507	-0.314511			1.24554	-17.9511
1.24623	-0.315353			1.2467	-17.9549
1.2474	-0.316469			1.24787	-17.9599
1.24856	-0.317217			1.24903	-17.9659
1.24972	-0.31758			1.25019	-17.9716
1.25089	-0.316949			1.25136	-17.9766
1.25205	-0.316138			1.25252	-17.9819
1.25321	-0.317638			1.25369	-17.9878
1.25438	-0.317476			1.25485	-17.9937
1.25554	-0.318153			1.25602	-18.0002
1.2567	-0.317924			1.25718	-18.0062
1.25787	-0.318409			1.25835	-18.0111
1.25903	-0.319145			1.25951	-18.0173
1.2602	-0.320312			1.26067	-18.0233
1.26136	-0.32102			1.26184	-18.028
1.26252	-0.321887			1.263	-18.0328
1.26369	-0.322738			1.26417	-18.038
1.26485	-0.323552			1.26533	-18.0442
1.26601	-0.323708			1.2665	-18.05
1.26718	-0.323238			1.26766	-18.0555
1.26834	-0.324053			1.26883	-18.0613
1.26951	-0.324144			1.26999	-18.0679
1.27067	-0.324105			1.27115	-18.0745
1.27183	-0.3241			1.27232	-18.0801
1.273	-0.323189			1.27348	-18.0858
1.27416	-0.323483			1.27465	-18.0918
1.27532	-0.324879			1.27581	-18.0976
1.27649	-0.327049			1.27698	-18.1046
1.27765	-0.326683			1.27814	-18.1115
1.27881	-0.327266			1.2793	-18.1174
1.27998	-0.328559			1.28047	-18.1246
1.28114	-0.328672			1.28163	-18.1306
1.28231	-0.328044			1.2828	-18.1358
1.28347	-0.328897			1.28396	-18.1414
1.28463	-0.328348			1.28513	-18.1468
1.2858	-0.328735			1.28629	-18.1524
1.28696	-0.329483			1.28746	-18.1578
1.28812	-0.328907			1.28862	-18.1637
1.28929	-0.32951			1.28978	-18.1705
1.29045	-0.32998			1.29095	-18.1766
[truncated: 25,514 more rows]

## Sheet: Fig. 1g and h
					Green Boxed lanes were spliced for Fig. 1g
					Black box lanes were used for Fig. 1h
coomassie-stained SDS-PAGE

## Sheet: Fig. 1i
					Used for anti-His input
					Used for anti-His elute
					HA for input and elution samples

## Sheet: Fig. 1j
		input		elution
							FLAG input and elution
							HA Elution
							HA Input
		input		elution
							HIS input and elution blots

## Sheet: Fig. 2b
			100 nM protein 0 µM PF429242			100 nM protein 10 µM PF429242
		S1P WT	5014	5196	4968	4578	4838	4924
		S1P+SPRING	54511	57003	61258	5367	5817	5649
		S1P S414A	5617	5342	4787	4968	4895	4508
		SPRING	4572	4537	4473	4384	4997	4249

## Sheet: Fig. 2c
	S1P-SPRING	S1P-SPRING + PF-429242 (10 µM)	S1P	S1P + PF-429242 (10 µM)
	20653	3009	3332	2902
	20569	2782	3201	2683
	21234	2717	3170	2785

## Sheet: Fig. 2d
		µM substrate	S1P-SPRING rate replicates
		200	117.099	127.499	131.495
		150	119.366	115.362	130.047
		100	128.866	127.115	147.137
		50	134.028	132.816	79.1716
		25	85.4596		86.906
		10	40.6053	45.4939	42.5005
		Nonlin fit table of results
		Michaelis-Menten
		Best-fit values
		Vmax	144.4
		Km	17.68
		95% CI (profile likelihood)
		Vmax	128.6 to 163.2
		Km	10.29 to 29.28
		Goodness of Fit
		Degrees of Freedom	15
		R squared	0.8134
		Sum of Squares	3678
		Sy.x	15.66
		Constraints
		Km	Km > 0
		Number of points
		# of X values	18
		# Y values analyzed	17

[truncated: 11 more sheets: Fig. 4c, Fig. 4d, Fig. 5b, Fig. 5c, Fig. 5d, Fig. 5e, Sup Fig. 1b, Sup Fig. 1c, Sup Fig. 1d, Sup Fig. 1i, Sup Fig. 3j]
